# Supplementary material for: 2-{[4-(Phenyldiazenyl)phenyl]iminomethyl}phenol
Source: Acta Crystallogr Sect E Struct Rep Online. 2008 Aug 30;64(Pt 9):o1856–7. doi: 10.1107/S1600536808027244 (PMC2960672; doi:10.1107/S1600536808027244)
Supplement: Supplementary file 1 [file e-64-o1856-sup1.cif]

##############################################################################
###                                                                        ###
###        Electronic paper (Acta Crystallographica Section E)             ###
###                                                                        ###
##############################################################################
#                                                                            #
# This CIF contains the data in a paper accepted for publication in Acta     #
# Crystallographica Section E. It conforms to the requirements of Notes      #
# for Authors for Section E, and has been peer reviewed under the auspices   #
# of the IUCr Commission on Journals.                                        #
#                                                                            #
# Full details of the Crystallographic Information File format               #
# are given in the paper "The Crystallographic Information File (CIF):       #
# a New Standard Archive File for Crystallography" by S. R. Hall, F. H.      #
# Allen and I. D. Brown [Acta Cryst. (1991), A47, 655-685].                  #
#                                                                            #
# The current version of the core CIF dictionary is obtainable from          #
# ftp://ftp.iucr.org/pub/cif_core.dic. The current version number is 2.4.    #
#                                                                            #
# Software is freely available for graphical display of the structure(s) in  #
# this CIF.  For information consult the CIF home page http://www.iucr.org/  #
# cif/home.html                                                              #
#                                                                            #
# This file may be used for bona fide research purposes within the           #
# scientific community so long as proper attribution is given to the journal # 
# article from which it was obtained.                                        #
#                                                                            #
##############################################################################
                                             
data_global
_audit_creation_method     'form.cif (version 2.0)'
_journal_data_validation_number     ?
_journal_date_recd_electronic     2008-08-22
_journal_date_accepted     2008-08-23
_journal_name_full     'Acta Crystallographica, Section E'
_journal_year     2008
_journal_volume     64
_journal_issue      9
_journal_page_first     o1856
_journal_page_last     o1857
_journal_paper_category     QO
_journal_coeditor_code     AT2620
_publ_contact_author_name     'Prof. Fun Hoong Kun'
_publ_contact_author_address
;
      X-ray Crystallography Unit
      School of Physics
      Universiti Sains Malaysia
      11800 USM, Penang
      MALAYSIA
;
_publ_contact_author_email     'hkfun@usm.my'
_publ_contact_author_fax     '6 04 6579150'
_publ_contact_author_phone     '6 04 6533652'
_publ_section_title
;
2-{[4-(Phenyldiazenyl)phenyl]iminomethyl}phenol
;
loop_
    _publ_author_name
    _publ_author_footnote
    _publ_author_address
    'Hoong-Kun Fun' ?
;     X-ray Crystallography Unit
      School of Physics
      Universiti Sains Malaysia
      11800 USM, Penang
      Malaysia
;
    'Reza Kia'
;
      Additional correspondance author, e-mail:
      zsrkk@yahoo.com.
      First post-doctoral position:
      Chemistry Department,
      University of Bath,
      Claverton Down,
      Bath BA2 7AY,
      UK.
;
;     X-ray Crystallography Unit
      School of Physics
      Universiti Sains Malaysia
      11800 USM, Penang
      Malaysia
;
    'Stefanie Schiffers' ?
;
      Chemistry Department
      University of Bath
      Claverton Down
      Bath BA2 7AY
      UK
;
    'Majid Moghadam' ?
;
     Chemistry Department
     University of Isfahan
     Isfahan 81746-73441
     Iran
;
    'Paul R. Raithby' ?
;
      Chemistry Department
      University of Bath
      Claverton Down
      Bath BA2 7AY
      UK
;
data_I
_audit_creation_method     SHELXL-97
_chemical_name_systematic
;
2-{[4-(Phenyldiazenyl)phenyl]iminomethyl}phenol
;
_chemical_name_common
;
;
_chemical_formula_moiety     'C19 H15 N3 O'
_chemical_formula_sum     'C19 H15 N3 O'
_chemical_formula_iupac     'C19 H15 N3 O'
_chemical_formula_weight     301.34
_chemical_melting_point     ?
_symmetry_cell_setting     'monoclinic'
_symmetry_space_group_name_H-M     'P 21/c'
_symmetry_space_group_name_Hall     '-P 2ybc'
loop_
    _symmetry_equiv_pos_as_xyz
    'x, y, z'
    '-x, y+1/2, -z+1/2'
    '-x, -y, -z'
    'x, -y-1/2, z-1/2'
_cell_length_a     26.0537(10)
_cell_length_b     4.5475(2)
_cell_length_c     12.0423(4)
_cell_angle_alpha     90.00
_cell_angle_beta     90.600(2)
_cell_angle_gamma     90.00
_cell_volume     1426.68(10)
_cell_formula_units_Z     4
_cell_measurement_reflns_used     4872
_cell_measurement_theta_min     3.13
_cell_measurement_theta_max     31.07
_cell_measurement_temperature     100.00(10)
_exptl_crystal_description     'Plate'
_exptl_crystal_colour     'yellow'
_exptl_crystal_size_max     0.52
_exptl_crystal_size_mid     0.20
_exptl_crystal_size_min     0.06
_exptl_crystal_density_diffrn     1.403
_exptl_crystal_density_meas     ?
_exptl_crystal_density_method     'not measured'
_exptl_crystal_F_000     632
_exptl_absorpt_coefficient_mu     0.089
_exptl_absorpt_correction_type     'multi-scan'
_exptl_absorpt_process_details     '(SADABS; Bruker, 2005)'
_exptl_absorpt_correction_T_min     0.9549
_exptl_absorpt_correction_T_max     0.9946
_exptl_special_details
;
The low-temperature data was collected with the Oxford Cyrosystem Cobra
low-temperature attachment.
;
_diffrn_ambient_temperature     100.00(10)
_diffrn_radiation_type     MoK\a
_diffrn_radiation_wavelength     0.71073
_diffrn_radiation_source     'fine-focus sealed tube'
_diffrn_radiation_monochromator     graphite
_diffrn_measurement_device_type
;
Bruker SMART APEXII CCD area-detector diffractometer
;
_diffrn_measurement_method     '\f and \w scans'
_diffrn_detector_area_resol_mean     ?
_diffrn_reflns_number     35506
_diffrn_reflns_av_R_equivalents     0.0532
_diffrn_reflns_av_sigmaI/netI     0.0384
_diffrn_reflns_theta_min     0.78
_diffrn_reflns_theta_max     31.40
_diffrn_reflns_theta_full     31.40
_diffrn_measured_fraction_theta_max     0.990
_diffrn_measured_fraction_theta_full     0.990
_diffrn_reflns_limit_h_min     -38
_diffrn_reflns_limit_h_max     38
_diffrn_reflns_limit_k_min     -6
_diffrn_reflns_limit_k_max     6
_diffrn_reflns_limit_l_min     -17
_diffrn_reflns_limit_l_max     17
_diffrn_standards_number     0
_diffrn_standards_interval_count     ?
_diffrn_standards_interval_time     ?
_diffrn_standards_decay_%     ?
_refine_special_details
;
Refinement of <i>F</i>^2^ against ALL reflections. The weighted <i>R</i>-factor
<i>wR</i> and goodness of fit <i>S</i> are based on <i>F</i>^2^, conventional
<i>R</i>-factors <i>R</i> are based on <i>F</i>, with <i>F</i> set to zero for
negative <i>F</i>^2^. The threshold expression of <i>F</i>^2^ >
\s(<i>F</i>^2^) is used only for calculating <i>R</i>-factors(gt) <i>etc</i>.
and is not relevant to the choice of reflections for refinement.
<i>R</i>-factors based on <i>F</i>^2^ are statistically about twice as large
as those based on <i>F</i>, and <i>R</i>- factors based on ALL data will be
even larger.
;
_reflns_number_total     4662
_reflns_number_gt     3356
_reflns_threshold_expression     I>2\s(I)
_refine_ls_structure_factor_coef     Fsqd
_refine_ls_matrix_type     full
_refine_ls_R_factor_all     0.0968
_refine_ls_R_factor_gt     0.0712
_refine_ls_wR_factor_gt     0.1930
_refine_ls_wR_factor_ref     0.2118
_refine_ls_goodness_of_fit_ref     1.084
_refine_ls_restrained_S_all     1.084
_refine_ls_number_reflns     4662
_refine_ls_number_parameters     220
_refine_ls_number_restraints     0
_refine_ls_hydrogen_treatment     mixed
_refine_ls_weighting_scheme     calc
_refine_ls_weighting_details
         'calc w=1/[\s^2^(Fo^2^)+(0.1093P)^2^+0.6819P] where P=(Fo^2^+2Fc^2^)/3'
_atom_sites_solution_hydrogens     geom
_atom_sites_solution_primary     direct
_atom_sites_solution_secondary     difmap
_refine_ls_shift/su_max     0.000
_refine_ls_shift/su_mean     0.000
_refine_diff_density_max     0.883
_refine_diff_density_min     -0.525
_refine_ls_extinction_method     none
_refine_ls_extinction_coef     ?
loop_
    _atom_type_symbol
    _atom_type_description
    _atom_type_scat_dispersion_real
    _atom_type_scat_dispersion_imag
    _atom_type_scat_source
    'C' 'C' 0.0033 0.0016
                         'International Tables Vol C Tables 4.2.6.8 and 6.1.1.4'
    'H' 'H' 0.0000 0.0000
                         'International Tables Vol C Tables 4.2.6.8 and 6.1.1.4'
    'N' 'N' 0.0061 0.0033
                         'International Tables Vol C Tables 4.2.6.8 and 6.1.1.4'
    'O' 'O' 0.0106 0.0060
                         'International Tables Vol C Tables 4.2.6.8 and 6.1.1.4'
_computing_data_collection     'APEX2 (Bruker, 2005)'
_computing_cell_refinement     'APEX2 (Bruker, 2005)'
_computing_data_reduction     'SAINT (Bruker, 2005)'
_computing_structure_solution     'SHELXTL (Sheldrick, 2008)'
_computing_structure_refinement     'SHELXTL (Sheldrick, 2008)'
_computing_molecular_graphics     'SHELXTL (Sheldrick, 2008)'
_computing_publication_material
;
SHELXTL (Sheldrick, 2008) and PLATON (Spek, 2003)
;
loop_
    _atom_site_type_symbol
    _atom_site_label
    _atom_site_fract_x
    _atom_site_fract_y
    _atom_site_fract_z
    _atom_site_U_iso_or_equiv
    _atom_site_adp_type
    _atom_site_calc_flag
    _atom_site_refinement_flags
    _atom_site_occupancy
    _atom_site_disorder_assembly
    _atom_site_disorder_group
    O O1 0.34931(5) -0.2401(3) 0.48842(10) 0.0256(3) Uani d . 1 . .
    N N1 0.31269(5) 0.0728(3) 0.64837(11) 0.0163(3) Uani d . 1 . .
    N N2A 0.16497(6) 0.9300(4) 0.75288(13) 0.0178(4) Uani d P 0.869(3) A 1
    N N3A 0.16275(6) 1.0337(4) 0.85014(13) 0.0181(4) Uani d P 0.869(3) A 1
    N N2B 0.1809(4) 0.924(3) 0.8304(9) 0.0178(4) Uani d P 0.131(3) A 2
    N N3B 0.1469(5) 1.036(3) 0.7639(9) 0.0181(4) Uani d P 0.131(3) A 2
    C C1 0.38180(6) -0.3582(4) 0.56362(13) 0.0188(3) Uani d . 1 . .
    C C2 0.41797(7) -0.5647(4) 0.52832(14) 0.0226(4) Uani d . 1 . .
    H H2A 0.4196 -0.6172 0.4538 0.027 Uiso calc R 1 . .
    C C3 0.45127(7) -0.6905(4) 0.60503(15) 0.0240(4) Uani d . 1 . .
    H H3A 0.4757 -0.8247 0.5811 0.029 Uiso calc R 1 . .
    C C4 0.44882(6) -0.6195(4) 0.71718(14) 0.0225(4) Uani d . 1 . .
    H H4A 0.4709 -0.7086 0.7681 0.027 Uiso calc R 1 . .
    C C5 0.41316(6) -0.4151(4) 0.75211(14) 0.0202(3) Uani d . 1 . .
    H H5A 0.4115 -0.3668 0.8270 0.024 Uiso calc R 1 . .
    C C6 0.37947(6) -0.2794(3) 0.67662(13) 0.0164(3) Uani d . 1 . .
    C C7 0.34330(6) -0.0621(4) 0.71608(13) 0.0169(3) Uani d . 1 . .
    H H7A 0.3421 -0.0191 0.7915 0.020 Uiso calc R 1 . .
    C C8 0.27744(6) 0.2872(3) 0.68533(13) 0.0165(3) Uani d . 1 A .
    C C9 0.24374(6) 0.3987(4) 0.60503(14) 0.0197(3) Uani d . 1 . .
    H H9A 0.2457 0.3306 0.5324 0.024 Uiso calc R 1 . .
    C C10 0.20753(6) 0.6087(4) 0.63155(15) 0.0227(4) Uani d . 1 A .
    H H10A 0.1852 0.6789 0.5770 0.027 Uiso calc R 1 . .
    C C11 0.20438(6) 0.7148(4) 0.73884(15) 0.0224(4) Uani d . 1 . .
    C C12 0.23831(7) 0.6073(4) 0.82083(15) 0.0236(4) Uani d . 1 A .
    H H12A 0.2365 0.6783 0.8931 0.028 Uiso calc R 1 . .
    C C13 0.27454(6) 0.3952(4) 0.79410(13) 0.0199(3) Uani d . 1 . .
    H H13A 0.2969 0.3248 0.8485 0.024 Uiso calc R 1 A .
    C C14 0.12253(7) 1.2474(4) 0.86184(16) 0.0252(4) Uani d . 1 . .
    C C15 0.08839(7) 1.3377(4) 0.77750(16) 0.0270(4) Uani d . 1 A .
    H H15A 0.0908 1.2591 0.7065 0.032 Uiso calc R 1 . .
    C C16 0.05072(7) 1.5467(4) 0.80128(15) 0.0256(4) Uani d . 1 . .
    H H16A 0.0279 1.6082 0.7460 0.031 Uiso calc R 1 A .
    C C17 0.04748(6) 1.6621(4) 0.90783(15) 0.0230(4) Uani d . 1 A .
    H H17A 0.0222 1.7995 0.9242 0.028 Uiso calc R 1 . .
    C C18 0.08194(7) 1.5724(4) 0.98979(15) 0.0254(4) Uani d . 1 . .
    H H18A 0.0798 1.6515 1.0608 0.031 Uiso calc R 1 A .
    C C19 0.11925(7) 1.3670(4) 0.96659(16) 0.0263(4) Uani d . 1 A .
    H H19A 0.1423 1.3090 1.0219 0.032 Uiso calc R 1 . .
    H H1O1 0.3277(10) -0.093(6) 0.530(2) 0.051(7) Uiso d . 1 . .
loop_
    _atom_site_aniso_label
    _atom_site_aniso_U_11
    _atom_site_aniso_U_22
    _atom_site_aniso_U_33
    _atom_site_aniso_U_12
    _atom_site_aniso_U_13
    _atom_site_aniso_U_23
    O1 0.0321(7) 0.0284(7) 0.0164(5) 0.0085(5) 0.0000(5) -0.0010(5)
    N1 0.0171(6) 0.0130(6) 0.0188(6) -0.0002(5) 0.0030(5) -0.0009(5)
    N2A 0.0183(8) 0.0145(8) 0.0206(7) 0.0000(6) 0.0030(6) -0.0009(6)
    N3A 0.0181(8) 0.0152(8) 0.0212(7) 0.0002(6) 0.0036(6) -0.0018(6)
    N2B 0.0183(8) 0.0145(8) 0.0206(7) 0.0000(6) 0.0030(6) -0.0009(6)
    N3B 0.0181(8) 0.0152(8) 0.0212(7) 0.0002(6) 0.0036(6) -0.0018(6)
    C1 0.0203(7) 0.0171(8) 0.0190(7) 0.0001(6) 0.0032(6) 0.0003(6)
    C2 0.0263(8) 0.0204(8) 0.0213(7) 0.0027(7) 0.0077(6) -0.0029(6)
    C3 0.0218(8) 0.0180(8) 0.0323(9) 0.0036(6) 0.0085(6) -0.0017(7)
    C4 0.0192(8) 0.0198(8) 0.0284(8) 0.0008(6) -0.0002(6) 0.0014(6)
    C5 0.0205(7) 0.0189(8) 0.0213(7) -0.0007(6) -0.0004(6) -0.0010(6)
    C6 0.0154(7) 0.0146(7) 0.0192(7) -0.0014(5) 0.0031(5) -0.0004(6)
    C7 0.0178(7) 0.0158(7) 0.0172(7) -0.0015(6) 0.0021(5) -0.0011(6)
    C8 0.0156(7) 0.0130(7) 0.0210(7) -0.0012(5) 0.0044(5) -0.0013(6)
    C9 0.0190(7) 0.0159(8) 0.0241(8) 0.0005(6) 0.0015(6) 0.0007(6)
    C10 0.0198(8) 0.0162(8) 0.0322(9) 0.0007(6) 0.0006(6) 0.0029(7)
    C11 0.0186(7) 0.0136(8) 0.0353(9) -0.0004(6) 0.0089(6) -0.0003(7)
    C12 0.0274(8) 0.0186(8) 0.0249(8) -0.0044(7) 0.0096(6) -0.0049(6)
    C13 0.0215(8) 0.0184(8) 0.0200(7) -0.0014(6) 0.0058(6) -0.0026(6)
    C14 0.0194(8) 0.0139(8) 0.0426(10) -0.0005(6) 0.0083(7) 0.0010(7)
    C15 0.0304(9) 0.0222(9) 0.0286(9) -0.0042(7) 0.0081(7) -0.0068(7)
    C16 0.0235(8) 0.0243(9) 0.0289(8) -0.0010(7) 0.0002(7) -0.0009(7)
    C17 0.0195(8) 0.0185(8) 0.0310(9) 0.0039(6) 0.0065(6) -0.0006(7)
    C18 0.0278(9) 0.0217(9) 0.0268(8) -0.0008(7) 0.0027(6) 0.0013(7)
    C19 0.0215(8) 0.0198(9) 0.0376(10) -0.0002(6) 0.0002(7) 0.0062(7)
_geom_special_details
;
All e.s.d.'s (except the e.s.d. in the dihedral angle between two l.s. planes)
are estimated using the full covariance matrix. The cell e.s.d.'s are taken
into account individually in the estimation of e.s.d.'s in distances, angles
and torsion angles; correlations between e.s.d.'s in cell parameters are only
used when they are defined by crystal symmetry. An approximate (isotropic)
treatment of cell e.s.d.'s is used for estimating e.s.d.'s involving l.s.
planes.
;
loop_
    _geom_bond_atom_site_label_1
    _geom_bond_atom_site_label_2
    _geom_bond_site_symmetry_2
    _geom_bond_distance
    _geom_bond_publ_flag
    O1 C1 . 1.345(2) ?
    O1 H1O1 . 1.01(3) ?
    N1 C7 . 1.290(2) ?
    N1 C8 . 1.4146(19) ?
    N2A N3A . 1.264(2) ?
    N2A C11 . 1.430(2) ?
    N3A C14 . 1.437(2) ?
    N2B N3B . 1.292(17) ?
    N2B C11 . 1.584(12) ?
    N3B C14 . 1.655(12) ?
    C1 C2 . 1.400(2) ?
    C1 C6 . 1.409(2) ?
    C2 C3 . 1.384(3) ?
    C2 H2A . 0.9300 ?
    C3 C4 . 1.391(2) ?
    C3 H3A . 0.9300 ?
    C4 C5 . 1.383(2) ?
    C4 H4A . 0.9300 ?
    C5 C6 . 1.400(2) ?
    C5 H5A . 0.9300 ?
    C6 C7 . 1.449(2) ?
    C7 H7A . 0.9300 ?
    C8 C9 . 1.395(2) ?
    C8 C13 . 1.402(2) ?
    C9 C10 . 1.382(2) ?
    C9 H9A . 0.9300 ?
    C10 C11 . 1.383(2) ?
    C10 H10A . 0.9300 ?
    C11 C12 . 1.406(3) ?
    C12 C13 . 1.390(2) ?
    C12 H12A . 0.9300 ?
    C13 H13A . 0.9300 ?
    C14 C19 . 1.377(3) ?
    C14 C15 . 1.404(3) ?
    C15 C16 . 1.398(2) ?
    C15 H15A . 0.9300 ?
    C16 C17 . 1.390(2) ?
    C16 H16A . 0.9300 ?
    C17 C18 . 1.388(3) ?
    C17 H17A . 0.9300 ?
    C18 C19 . 1.379(2) ?
    C18 H18A . 0.9300 ?
    C19 H19A . 0.9300 ?
loop_
    _geom_angle_atom_site_label_1
    _geom_angle_atom_site_label_2
    _geom_angle_atom_site_label_3
    _geom_angle_site_symmetry_1
    _geom_angle_site_symmetry_3
    _geom_angle
    _geom_angle_publ_flag
    C1 O1 H1O1 . . 106.4(15) ?
    C7 N1 C8 . . 121.88(13) ?
    N3A N2A C11 . . 113.87(16) ?
    N2A N3A C14 . . 112.55(17) ?
    N3B N2B C11 . . 94.1(9) ?
    N2B N3B C14 . . 93.0(9) ?
    O1 C1 C2 . . 118.98(14) ?
    O1 C1 C6 . . 121.03(14) ?
    C2 C1 C6 . . 119.99(15) ?
    C3 C2 C1 . . 119.58(15) ?
    C3 C2 H2A . . 120.2 ?
    C1 C2 H2A . . 120.2 ?
    C2 C3 C4 . . 121.16(15) ?
    C2 C3 H3A . . 119.4 ?
    C4 C3 H3A . . 119.4 ?
    C5 C4 C3 . . 119.28(16) ?
    C5 C4 H4A . . 120.4 ?
    C3 C4 H4A . . 120.4 ?
    C4 C5 C6 . . 121.14(15) ?
    C4 C5 H5A . . 119.4 ?
    C6 C5 H5A . . 119.4 ?
    C5 C6 C1 . . 118.81(14) ?
    C5 C6 C7 . . 119.53(14) ?
    C1 C6 C7 . . 121.66(14) ?
    N1 C7 C6 . . 121.13(14) ?
    N1 C7 H7A . . 119.4 ?
    C6 C7 H7A . . 119.4 ?
    C9 C8 C13 . . 118.75(14) ?
    C9 C8 N1 . . 116.01(14) ?
    C13 C8 N1 . . 125.24(14) ?
    C10 C9 C8 . . 121.15(15) ?
    C10 C9 H9A . . 119.4 ?
    C8 C9 H9A . . 119.4 ?
    C11 C10 C9 . . 120.29(16) ?
    C11 C10 H10A . . 119.9 ?
    C9 C10 H10A . . 119.9 ?
    C10 C11 C12 . . 119.47(15) ?
    C10 C11 N2A . . 113.52(16) ?
    C12 C11 N2A . . 127.01(16) ?
    C10 C11 N2B . . 152.5(4) ?
    C12 C11 N2B . . 88.0(4) ?
    N2A C11 N2B . . 39.1(4) ?
    C13 C12 C11 . . 120.14(15) ?
    C13 C12 H12A . . 119.9 ?
    C11 C12 H12A . . 119.9 ?
    C12 C13 C8 . . 120.20(16) ?
    C12 C13 H13A . . 119.9 ?
    C8 C13 H13A . . 119.9 ?
    C19 C14 C15 . . 120.13(16) ?
    C19 C14 N3A . . 114.16(16) ?
    C15 C14 N3A . . 125.71(17) ?
    C19 C14 N3B . . 155.6(5) ?
    C15 C14 N3B . . 84.2(4) ?
    N3A C14 N3B . . 41.5(4) ?
    C16 C15 C14 . . 119.43(17) ?
    C16 C15 H15A . . 120.3 ?
    C14 C15 H15A . . 120.3 ?
    C17 C16 C15 . . 119.70(17) ?
    C17 C16 H16A . . 120.2 ?
    C15 C16 H16A . . 120.2 ?
    C18 C17 C16 . . 120.02(16) ?
    C18 C17 H17A . . 120.0 ?
    C16 C17 H17A . . 120.0 ?
    C19 C18 C17 . . 120.46(17) ?
    C19 C18 H18A . . 119.8 ?
    C17 C18 H18A . . 119.8 ?
    C14 C19 C18 . . 120.25(17) ?
    C14 C19 H19A . . 119.9 ?
    C18 C19 H19A . . 119.9 ?
loop_
    _geom_torsion_atom_site_label_1
    _geom_torsion_atom_site_label_2
    _geom_torsion_atom_site_label_3
    _geom_torsion_atom_site_label_4
    _geom_torsion_site_symmetry_1
    _geom_torsion_site_symmetry_2
    _geom_torsion_site_symmetry_3
    _geom_torsion_site_symmetry_4
    _geom_torsion
    _geom_torsion_publ_flag
    C11 N2A N3A C14 . . . . -179.52(13) ?
    C11 N2B N3B C14 . . . . 179.1(5) ?
    O1 C1 C2 C3 . . . . -179.29(16) ?
    C6 C1 C2 C3 . . . . 0.0(3) ?
    C1 C2 C3 C4 . . . . 1.3(3) ?
    C2 C3 C4 C5 . . . . -1.4(3) ?
    C3 C4 C5 C6 . . . . 0.2(3) ?
    C4 C5 C6 C1 . . . . 1.1(2) ?
    C4 C5 C6 C7 . . . . -178.82(15) ?
    O1 C1 C6 C5 . . . . 178.15(15) ?
    C2 C1 C6 C5 . . . . -1.2(2) ?
    O1 C1 C6 C7 . . . . -2.0(2) ?
    C2 C1 C6 C7 . . . . 178.71(15) ?
    C8 N1 C7 C6 . . . . -179.47(13) ?
    C5 C6 C7 N1 . . . . 178.11(15) ?
    C1 C6 C7 N1 . . . . -1.8(2) ?
    C7 N1 C8 C9 . . . . -174.95(15) ?
    C7 N1 C8 C13 . . . . 5.8(2) ?
    C13 C8 C9 C10 . . . . -0.9(2) ?
    N1 C8 C9 C10 . . . . 179.83(14) ?
    C8 C9 C10 C11 . . . . 0.6(3) ?
    C9 C10 C11 C12 . . . . 0.0(3) ?
    C9 C10 C11 N2A . . . . -179.87(15) ?
    C9 C10 C11 N2B . . . . 177.3(9) ?
    N3A N2A C11 C10 . . . . -178.25(15) ?
    N3A N2A C11 C12 . . . . 1.9(3) ?
    N3A N2A C11 N2B . . . . -0.3(6) ?
    N3B N2B C11 C10 . . . . 3.7(14) ?
    N3B N2B C11 C12 . . . . -178.6(7) ?
    N3B N2B C11 N2A . . . . -0.4(5) ?
    C10 C11 C12 C13 . . . . -0.2(3) ?
    N2A C11 C12 C13 . . . . 179.56(16) ?
    N2B C11 C12 C13 . . . . -179.0(4) ?
    C11 C12 C13 C8 . . . . -0.1(2) ?
    C9 C8 C13 C12 . . . . 0.6(2) ?
    N1 C8 C13 C12 . . . . 179.81(14) ?
    N2A N3A C14 C19 . . . . -179.48(15) ?
    N2A N3A C14 C15 . . . . 0.2(3) ?
    N2A N3A C14 N3B . . . . -0.7(6) ?
    N2B N3B C14 C19 . . . . 2.8(15) ?
    N2B N3B C14 C15 . . . . -179.1(8) ?
    N2B N3B C14 N3A . . . . 0.1(5) ?
    C19 C14 C15 C16 . . . . -0.8(3) ?
    N3A C14 C15 C16 . . . . 179.45(16) ?
    N3B C14 C15 C16 . . . . -179.9(4) ?
    C14 C15 C16 C17 . . . . -0.1(3) ?
    C15 C16 C17 C18 . . . . 0.8(3) ?
    C16 C17 C18 C19 . . . . -0.6(3) ?
    C15 C14 C19 C18 . . . . 1.0(3) ?
    N3A C14 C19 C18 . . . . -179.21(15) ?
    N3B C14 C19 C18 . . . . 178.8(10) ?
    C17 C18 C19 C14 . . . . -0.3(3) ?
loop_
    _geom_hbond_atom_site_label_D
    _geom_hbond_atom_site_label_H
    _geom_hbond_atom_site_label_A
    _geom_hbond_site_symmetry_A
    _geom_hbond_distance_DH
    _geom_hbond_distance_HA
    _geom_hbond_distance_DA
    _geom_hbond_angle_DHA
    _geom_hbond_publ_flag
    O1 H1O1 N1 . 1.01(3) 1.66(2) 2.5853(18) 150(2) y
    C5 H5A O1 4_556 0.9300 2.5900 3.386(2) 144.00 y
