# Supplementary material for: 2-{[4-(Phenyldiazenyl)phenyl]iminomethyl}phenol
Source: Acta Crystallogr Sect E Struct Rep Online. 2008 Aug 30;64(Pt 9):o1856–7. doi: 10.1107/S1600536808027244 (PMC2960672; doi:10.1107/S1600536808027244)
Supplement: Supplementary file 2 [file e-64-o1856-Isup2.hkl]

# 
# h,k,l, Fc-squared, Fo-squared, sigma(Fo-squared) and status flag 
# 
data_I
_shelx_title ' asm in P2(1)/c (100K)' 
_shelx_refln_list_code          4 
_shelx_F_calc_maximum      207.10 
_exptl_crystal_F_000       632.00 
_reflns_d_resolution_high  0.6822 
 
loop_ 
 _symmetry_equiv_pos_as_xyz 
 'x, y, z' 
 '-x, y+1/2, -z+1/2' 
 '-x, -y, -z' 
 'x, -y-1/2, z-1/2' 
 
_cell_length_a    26.0537 
_cell_length_b     4.5475 
_cell_length_c    12.0423 
_cell_angle_alpha  90.000 
_cell_angle_beta   90.600 
_cell_angle_gamma  90.000 
 
_shelx_F_squared_multiplier     1.000 
 
loop_ 
 _refln_index_h 
 _refln_index_k 
 _refln_index_l 
 _refln_F_squared_calc 
 _refln_F_squared_meas 
 _refln_F_squared_sigma 
 _refln_observed_status 
   1   0   0       48.06        0.03      0.11 o 
   3   0   0       22.49       21.24      1.58 o 
   4   0   0     5007.79     4940.59     67.04 o 
   5   0   0      208.75      185.93      3.48 o 
   6   0   0     3983.23     4339.25     84.53 o 
   7   0   0      232.24      237.13      4.88 o 
   8   0   0      852.33      847.44     13.38 o 
   9   0   0       34.51       26.02      1.74 o 
  10   0   0     2060.98     1987.58     25.40 o 
  11   0   0       87.17      117.53      5.08 o 
  12   0   0        4.21        7.81      2.16 o 
  13   0   0      111.75       90.36      3.67 o 
  14   0   0       23.82       21.60      1.88 o 
  15   0   0       14.22       16.47      1.84 o 
  16   0   0      274.37      269.61      5.64 o 
  17   0   0       29.09       25.85      2.13 o 
  18   0   0      275.58      333.15      6.48 o 
  19   0   0        6.35        8.47      1.72 o 
  20   0   0       54.11       62.28      4.44 o 
  21   0   0       75.51       97.79      6.65 o 
  22   0   0        0.07        2.31      1.96 o 
  23   0   0        0.05        3.09      2.43 o 
  24   0   0     1676.45     1854.05     35.56 o 
  25   0   0      610.80      705.53     18.94 o 
  26   0   0      479.60      550.95     15.53 o 
  27   0   0     1653.87     1715.63     34.67 o 
  28   0   0     1594.48     1751.76     39.61 o 
  29   0   0     1252.25     1394.58     33.77 o 
  30   0   0     1348.58     1617.01     38.17 o 
  31   0   0      130.85      189.02     12.03 o 
  32   0   0        0.58       23.28      6.36 o 
  33   0   0        0.01        7.57      7.99 o 
  34   0   0       56.90       54.36     11.21 o 
  35   0   0       14.24       35.23      9.97 o 
  36   0   0        9.67       10.78      8.68 o 
  37   0   0        1.27        3.44      9.24 o 
  38   0   0        7.99        0.84      8.51 o 
   1   1   0      270.26      237.96      3.59 o 
   2   1   0     1440.52     1589.56     15.83 o 
   3   1   0       21.66       15.40      1.01 o 
   4   1   0        9.01       33.59      1.18 o 
   5   1   0     2905.63     2847.94     25.02 o 
   6   1   0    35901.75    38143.20    301.20 o 
   7   1   0      674.99      625.62      6.17 o 
   8   1   0      299.38      272.49      3.31 o 
   9   1   0        5.42       14.44      1.04 o 
  10   1   0       81.37       84.70      2.20 o 
  11   1   0       35.85       28.82      1.41 o 
  12   1   0      297.12      370.90      5.10 o 
  13   1   0       11.95       14.71      1.22 o 
  14   1   0      108.01      107.19      2.55 o 
  15   1   0      284.31      281.75      4.80 o 
  16   1   0       96.05       96.61      3.47 o 
  17   1   0        2.48        1.80      0.98 o 
  18   1   0      316.83      332.55      5.56 o 
  19   1   0      166.18      167.78      4.97 o 
  20   1   0       49.37       51.30      2.98 o 
  21   1   0      555.12      535.16      9.09 o 
  22   1   0       84.32       78.34      3.72 o 
  23   1   0      388.20      386.94     10.98 o 
  24   1   0      656.43      745.64     14.50 o 
  25   1   0        1.38        8.65      2.27 o 
  26   1   0        9.95       12.28      2.89 o 
  27   1   0        1.45        0.60      2.68 o 
  28   1   0       21.85       19.58      3.68 o 
  29   1   0        0.00        4.02      3.23 o 
  30   1   0      148.55      155.45      8.71 o 
  31   1   0       72.13       69.51      9.58 o 
  32   1   0      159.71      149.33      9.78 o 
  33   1   0      124.44      115.34     14.05 o 
  34   1   0      410.36      443.32     32.64 o 
  35   1   0      173.20      225.73     25.54 o 
  36   1   0      207.46      266.60     33.22 o 
  37   1   0       47.44       47.33     11.76 o 
   0   2   0      116.83      147.55      4.12 o 
   1   2   0      180.85      164.14      3.23 o 
   2   2   0       22.91       19.10      2.39 o 
   3   2   0       78.33       73.95      2.85 o 
   4   2   0       31.63       47.58      1.76 o 
   5   2   0       89.80      101.84      2.62 o 
   6   2   0       83.36      126.83      2.47 o 
   7   2   0      539.14      561.28      7.06 o 
   8   2   0     1587.19     1829.05     17.62 o 
   9   2   0      490.38      512.83      6.76 o 
  10   2   0       90.83      143.93      2.97 o 
  11   2   0     1037.70     1064.06     11.22 o 
  12   2   0     3385.08     3736.18     37.84 o 
  13   2   0      299.68      308.17      5.41 o 
  14   2   0       79.03       85.72      3.26 o 
  15   2   0      313.10      291.23      4.61 o 
  16   2   0       79.26       74.84      3.72 o 
  17   2   0      135.62      123.62      4.39 o 
  18   2   0       38.54       38.19      2.60 o 
  19   2   0      316.91      301.76      6.96 o 
  20   2   0        1.34        3.02      1.77 o 
  21   2   0       29.36       18.27      2.54 o 
  22   2   0        1.04        6.27      2.17 o 
  23   2   0        2.83        0.92      2.02 o 
  24   2   0        2.53        2.70      2.28 o 
  25   2   0        1.96        4.48      2.52 o 
  26   2   0        1.32        6.30      2.85 o 
  27   2   0        1.83        2.01      2.83 o 
  28   2   0        1.05        6.10      3.30 o 
  29   2   0        2.37        3.75      3.54 o 
  30   2   0       31.27       43.37      5.47 o 
  31   2   0        3.19        5.50      4.56 o 
  32   2   0        5.05        9.24      4.91 o 
  33   2   0       18.39       29.36      6.30 o 
  34   2   0       87.99      116.05      9.65 o 
  35   2   0        0.46       10.75      6.50 o 
  36   2   0       83.22       87.86     11.68 o 
   1   3   0        9.48        3.39      1.44 o 
   2   3   0     1038.99     1186.70     15.15 o 
   3   3   0      191.67      204.19      4.85 o 
   4   3   0        0.51        0.51      1.38 o 
   5   3   0       92.35       87.05      2.95 o 
   6   3   0       76.05       76.30      2.84 o 
   7   3   0        9.36        8.45      1.41 o 
   8   3   0        3.17        4.53      1.18 o 
   9   3   0       12.43        8.36      1.40 o 
  10   3   0       20.65       18.70      1.68 o 
  11   3   0        6.48        4.82      1.51 o 
  12   3   0       22.43       18.90      2.19 o 
  13   3   0        5.24       10.94      2.39 o 
  14   3   0       97.72      109.73      5.04 o 
  15   3   0       89.07       63.77      4.22 o 
  16   3   0        6.83       12.26      3.69 o 
  17   3   0      201.58      212.41     10.75 o 
  18   3   0      124.35      121.98      6.57 o 
  19   3   0       33.01       27.38      4.05 o 
  20   3   0       74.89       66.26      5.88 o 
  21   3   0       37.25       26.27      3.34 o 
  22   3   0        4.23        7.59      2.76 o 
  23   3   0       39.65       50.57      6.20 o 
  24   3   0        8.78        8.15      3.45 o 
  25   3   0      164.68      150.78     19.36 o 
  26   3   0        6.95        8.63      4.04 o 
  27   3   0        7.05       13.49      4.21 o 
  28   3   0       87.31      117.30     10.93 o 
  29   3   0       26.14       32.64      6.39 o 
  30   3   0        1.01        5.57      7.90 o 
  31   3   0        5.30        3.94      5.24 o 
  32   3   0       12.99       14.60      6.71 o 
  33   3   0        3.55        5.88      6.93 o 
   0   4   0      377.26      412.00     10.94 o 
   1   4   0        1.91        3.90      1.90 o 
   2   4   0        0.64        1.31      1.82 o 
   3   4   0       20.92       11.07      2.32 o 
   4   4   0      284.86      300.97      7.58 o 
   5   4   0        7.98        6.94      2.53 o 
   6   4   0      770.76      810.01     14.56 o 
   7   4   0        1.66        2.69      2.00 o 
   8   4   0        3.60        4.81      1.91 o 
   9   4   0       35.01       25.32      2.96 o 
  10   4   0       11.02       11.55      2.59 o 
  11   4   0       30.02       29.91      3.33 o 
  12   4   0       10.94        5.97      2.71 o 
  13   4   0      113.47      102.27      6.19 o 
  14   4   0      131.45      107.32      6.27 o 
  15   4   0       25.62       13.67      3.13 o 
  16   4   0       30.85       36.73      4.28 o 
  17   4   0       13.61       11.83      3.59 o 
  18   4   0       14.24       19.73      4.10 o 
  19   4   0       16.23       13.35      4.31 o 
  20   4   0        4.20        2.23      3.84 o 
  21   4   0        6.02        8.47      4.41 o 
  22   4   0       64.36       82.71      9.31 o 
  23   4   0       35.89       59.77      7.19 o 
  24   4   0       20.66       31.94      6.14 o 
  25   4   0       23.78       24.33      6.04 o 
  26   4   0        0.81        9.50      5.98 o 
  27   4   0        0.81        0.06      5.84 o 
  28   4   0        1.10       -2.08      5.86 o 
  29   4   0       53.17       51.33      9.66 o 
  30   4   0       30.82       17.34      7.86 o 
   1   5   0       13.12        9.14      4.62 o 
   2   5   0        0.05        1.19      3.79 o 
   3   5   0       86.66       78.48      7.71 o 
   4   5   0       17.07       20.24      5.01 o 
   5   5   0        0.82        1.34      3.89 o 
   6   5   0       21.18       15.04      4.24 o 
   7   5   0       10.60        8.88      4.16 o 
   8   5   0      380.92      408.97     13.99 o 
   9   5   0        1.02        3.82      3.21 o 
  10   5   0       65.28       63.51      6.04 o 
  11   5   0      118.95      125.67     13.90 o 
  12   5   0      180.59      169.24      9.14 o 
  13   5   0        1.46        3.40      3.71 o 
  14   5   0        0.61        6.35      3.81 o 
  15   5   0       76.83       63.30      7.41 o 
  16   5   0       29.54       30.17      5.98 o 
  17   5   0       48.84       53.98      7.19 o 
  18   5   0       91.89      118.47     11.34 o 
  19   5   0       43.78       28.38      6.51 o 
  20   5   0       35.26       32.30     19.21 o 
  21   5   0       46.25       44.06      8.93 o 
  22   5   0       27.29       46.77      9.57 o 
  23   5   0        1.44        1.43      6.56 o 
  24   5   0        5.16        3.72      6.97 o 
  25   5   0       24.90       12.20      7.66 o 
   0   6   0      599.98      748.14     52.28 o 
   1   6   0       36.38       42.16     11.82 o 
   2   6   0      246.96      285.14     23.20 o 
   3   6   0        5.03       -5.30     10.50 o 
   4   6   0        9.64        0.22      9.20 o 
   5   6   0        3.28        3.92      5.64 o 
   6   6   0        0.40       -0.50      5.25 o 
   7   6   0        7.54        2.92      5.81 o 
   8   6   0        0.87       -4.92      5.03 o 
   9   6   0       31.02       25.51     12.78 o 
  10   6   0        3.02        0.13      4.59 o 
  11   6   0       28.83       21.34      8.40 o 
  12   6   0      100.85      121.10     10.73 o 
  13   6   0       34.28       33.20      7.21 o 
  14   6   0       13.22       16.75      7.39 o 
  15   6   0        6.94        3.64      5.93 o 
  16   6   0        0.16        6.47      6.44 o 
 -37   1   1        8.99       -1.08      6.30 o 
 -36   1   1       32.68       39.33      7.70 o 
 -35   1   1       26.67       34.55      7.18 o 
 -34   1   1      164.30      164.49     26.57 o 
 -33   1   1      248.06      269.45     26.43 o 
 -32   1   1      111.88      125.81     11.87 o 
 -31   1   1       49.31       39.63      5.61 o 
 -30   1   1      115.60      134.31      8.31 o 
 -29   1   1      355.77      426.45     13.75 o 
 -28   1   1        1.82        3.79      3.00 o 
 -27   1   1        9.69       12.22      3.46 o 
 -26   1   1       30.32       25.81      3.35 o 
 -25   1   1       37.77       43.30      4.80 o 
 -24   1   1        0.41        1.22      1.88 o 
 -23   1   1        3.26        5.54      1.95 o 
 -22   1   1       51.89       47.16      3.79 o 
 -21   1   1       67.70       69.22      3.44 o 
 -20   1   1      110.61      120.17      5.23 o 
 -19   1   1       36.11       40.42      2.51 o 
 -18   1   1        8.73       10.68      1.24 o 
 -17   1   1        6.43       10.10      1.73 o 
 -16   1   1       12.76       13.90      1.84 o 
 -15   1   1      233.95      241.39      6.71 o 
 -14   1   1      347.07      350.68      5.39 o 
 -13   1   1      791.98      876.08     13.20 o 
 -12   1   1      190.91      187.41      3.51 o 
 -11   1   1     1021.66     1074.85     11.90 o 
 -10   1   1       28.47       29.73      2.08 o 
  -9   1   1      103.16       97.95      2.26 o 
  -8   1   1       24.72       17.54      1.15 o 
  -7   1   1     1407.75     1505.23     14.26 o 
  -6   1   1      447.73      470.50      4.80 o 
  -5   1   1    42891.21    46627.57    415.08 o 
  -4   1   1       20.19       20.89      1.21 o 
  -3   1   1      245.45      242.01      3.44 o 
  -2   1   1      549.54      516.97      6.01 o 
  -1   1   1      609.96      633.14      7.87 o 
   0   1   1        0.38       -0.74      0.74 o 
   1   1   1     6179.34     6723.27     70.22 o 
   2   1   1        5.19        2.08      0.64 o 
   3   1   1     3281.40     3427.68     35.02 o 
   4   1   1      216.65      177.77      3.34 o 
   5   1   1     3081.47     3325.86     31.46 o 
   6   1   1      738.04      728.16      7.28 o 
   7   1   1     6829.74     7409.64     64.24 o 
   8   1   1      155.36      150.92      2.69 o 
   9   1   1       51.64       44.20      1.69 o 
  10   1   1      133.59      121.13      2.74 o 
  11   1   1      253.89      237.67      3.90 o 
  12   1   1        1.92        2.05      0.95 o 
  13   1   1      960.57     1071.13     12.02 o 
  14   1   1      515.24      535.83      6.72 o 
  15   1   1       17.80       20.53      1.55 o 
  16   1   1      148.64      162.33      4.16 o 
  17   1   1       26.18       26.66      1.93 o 
  18   1   1        7.35        8.11      1.41 o 
  19   1   1      340.06      295.83      5.82 o 
  20   1   1      207.66      200.13      4.92 o 
  21   1   1      155.23      144.81      4.63 o 
  22   1   1     1018.36      997.05     14.73 o 
  23   1   1      575.50      595.42     10.50 o 
  24   1   1      369.47      371.71      7.85 o 
  25   1   1      773.89      816.19     12.47 o 
  26   1   1       48.80       59.99      4.10 o 
  27   1   1       67.79       66.74      4.60 o 
  28   1   1       28.07       22.21      3.54 o 
  29   1   1       32.68       29.09      4.41 o 
  30   1   1       26.71       19.21      4.64 o 
  31   1   1      197.32      223.17     12.05 o 
  32   1   1       58.08       49.54      6.58 o 
  33   1   1      410.53      468.75     31.95 o 
  34   1   1      120.77      142.28     11.23 o 
  35   1   1      101.94      102.86     10.16 o 
  36   1   1       61.32       50.13      8.26 o 
  37   1   1        0.05        6.63      7.41 o 
 -36   2   1      161.92      198.98     30.92 o 
 -35   2   1      189.87      234.09     28.29 o 
 -34   2   1      129.87      121.83     11.52 o 
 -33   2   1      177.30      190.27     12.20 o 
 -32   2   1       19.66       25.56      5.87 o 
 -31   2   1        2.08        1.68      5.17 o 
 -30   2   1        1.27        1.39      3.45 o 
 -29   2   1        9.37        9.92      3.79 o 
 -28   2   1       17.22       13.25      4.29 o 
 -27   2   1        3.39        6.26      3.05 o 
 -26   2   1       12.99        5.60      2.84 o 
 -25   2   1       68.71       62.77      4.94 o 
 -24   2   1        5.97        5.52      2.37 o 
 -23   2   1       23.37       31.52      3.17 o 
 -22   2   1        2.07        0.49      1.82 o 
 -21   2   1       15.44       17.22      2.45 o 
 -20   2   1       28.18       15.74      2.54 o 
 -19   2   1       46.57       50.58      3.18 o 
 -18   2   1       22.41       23.78      2.34 o 
 -17   2   1        0.87        3.25      1.54 o 
 -16   2   1        1.14        2.20      1.20 o 
 -15   2   1       66.25       61.76      2.76 o 
 -14   2   1        0.00        0.21      1.29 o 
 -13   2   1      251.65      251.34      5.10 o 
 -12   2   1      262.54      273.55      5.87 o 
 -11   2   1    11863.07    13190.92    115.52 o 
 -10   2   1      763.64      796.10      8.50 o 
  -9   2   1        1.37        1.78      0.85 o 
  -8   2   1       17.25       10.18      1.13 o 
  -7   2   1      402.75      513.53      6.14 o 
  -6   2   1       42.54       47.05      1.94 o 
  -5   2   1     8722.02    10086.31     89.09 o 
  -4   2   1        3.94        4.05      1.07 o 
  -3   2   1      548.73      603.99      7.18 o 
  -2   2   1        5.01        4.64      1.11 o 
  -1   2   1      133.11      144.49      2.98 o 
   0   2   1        0.64        1.70      0.97 o 
   1   2   1       19.38       18.91      1.68 o 
   2   2   1        1.07        4.18      1.06 o 
   3   2   1        2.43        3.08      1.01 o 
   4   2   1        2.70        1.64      0.91 o 
   5   2   1       24.03       30.05      1.71 o 
   6   2   1       27.40       27.70      1.48 o 
   7   2   1      872.04      989.60     10.94 o 
   8   2   1       16.19       13.38      1.36 o 
   9   2   1      192.99      207.84      4.38 o 
  10   2   1      521.45      568.37      8.42 o 
  11   2   1       56.22       63.82      2.15 o 
  12   2   1      197.10      225.27      4.09 o 
  13   2   1       26.07       17.61      2.35 o 
  14   2   1       69.51       71.73      2.34 o 
  15   2   1      115.66      107.50      3.57 o 
  16   2   1      879.84      765.64     10.35 o 
  17   2   1       91.28       91.66      4.16 o 
  18   2   1      885.58      857.49     12.95 o 
  19   2   1     2144.60     2309.68     28.47 o 
  20   2   1      158.39      182.09      5.39 o 
  21   2   1       90.94       88.90      4.43 o 
  22   2   1      122.15      112.14      4.89 o 
  23   2   1       70.17       67.95      4.13 o 
  24   2   1       88.31       89.69      7.08 o 
  25   2   1      181.64      190.44      7.37 o 
  26   2   1        4.01        6.07      2.87 o 
  27   2   1       31.11       26.18      4.46 o 
  28   2   1        2.13        2.76      3.18 o 
  29   2   1       16.28       10.38      3.96 o 
  30   2   1        0.00        5.34      3.67 o 
  31   2   1       79.21       87.51      7.29 o 
  32   2   1       24.14       20.09      7.10 o 
  33   2   1       68.04       63.06      7.74 o 
  34   2   1       51.69       46.39      7.27 o 
  35   2   1       96.16      104.34     18.10 o 
  36   2   1        8.62       19.22      8.08 o 
 -33   3   1        1.57        9.51      6.64 o 
 -32   3   1        2.44        3.98      6.28 o 
 -31   3   1        9.58       17.41      6.69 o 
 -30   3   1       21.50       22.67      6.01 o 
 -29   3   1       93.51      106.33      9.18 o 
 -28   3   1      157.26      177.64     16.85 o 
 -27   3   1      144.48      144.87      8.32 o 
 -26   3   1       38.53       30.72      4.70 o 
 -25   3   1        0.45        2.31      3.17 o 
 -24   3   1       46.80       37.27      5.27 o 
 -23   3   1       80.56       93.35      5.34 o 
 -22   3   1       11.39        6.93      2.84 o 
 -21   3   1       12.60       14.53      2.85 o 
 -20   3   1       10.26        3.71      2.36 o 
 -19   3   1       52.16       39.14      4.33 o 
 -18   3   1       11.64       14.29      3.10 o 
 -17   3   1      983.81     1087.62     19.54 o 
 -16   3   1      318.35      325.82      8.63 o 
 -15   3   1       43.29       41.63      3.41 o 
 -14   3   1      126.92      111.83      5.64 o 
 -13   3   1      137.23      134.32      5.00 o 
 -12   3   1        0.20       -0.92      1.76 o 
 -11   3   1      170.11      208.31      5.61 o 
 -10   3   1       52.68       56.14      2.73 o 
  -9   3   1        5.94        4.69      1.35 o 
  -8   3   1       29.84       29.55      1.95 o 
  -7   3   1        8.20        8.22      1.54 o 
  -6   3   1       53.56       53.85      2.38 o 
  -5   3   1      222.21      251.43      4.84 o 
  -4   3   1       10.54       10.27      1.49 o 
  -3   3   1       74.42       84.86      4.19 o 
  -2   3   1        6.65        3.73      1.39 o 
  -1   3   1      690.15      806.41     10.56 o 
   0   3   1        0.20        0.82      1.31 o 
   1   3   1     4209.14     4757.62     46.63 o 
   2   3   1       10.68        7.66      1.62 o 
   3   3   1        3.19        4.01      1.47 o 
   4   3   1      276.56      282.75      5.75 o 
   5   3   1       14.98       13.88      1.77 o 
   6   3   1        2.98        2.60      1.03 o 
   7   3   1       43.94       42.77      1.91 o 
   8   3   1       32.44       31.83      2.01 o 
   9   3   1        1.00        1.89      1.31 o 
  10   3   1      266.09      255.20      5.55 o 
  11   3   1      163.86      174.31      4.54 o 
  12   3   1      237.39      218.15      5.65 o 
  13   3   1      317.52      328.92      7.12 o 
  14   3   1      268.29      240.66      6.97 o 
  15   3   1       16.50        8.25      2.70 o 
  16   3   1       26.54       34.95      3.87 o 
  17   3   1        7.59        6.23      2.76 o 
  18   3   1       54.39       44.45      4.70 o 
  19   3   1       75.55       90.60      6.28 o 
  20   3   1       23.21       15.36      3.78 o 
  21   3   1        1.94        3.19      3.13 o 
  22   3   1        0.02        4.02      2.52 o 
  23   3   1        0.14        1.34      2.84 o 
  24   3   1       52.49       44.25      4.66 o 
  25   3   1      211.96      249.60      9.64 o 
  26   3   1       84.64       94.58      8.20 o 
  27   3   1      139.73      145.33      8.72 o 
  28   3   1      192.66      221.59     11.72 o 
  29   3   1      170.67      189.76     13.35 o 
  30   3   1      107.17      106.30     11.44 o 
  31   3   1       24.87       12.91      5.98 o 
  32   3   1        1.72       -0.53      5.63 o 
  33   3   1        6.92        6.25      7.93 o 
 -30   4   1       54.39       59.65     15.22 o 
 -29   4   1       23.57       23.05      7.75 o 
 -28   4   1        0.16        1.42      5.99 o 
 -27   4   1       12.79        6.94      8.89 o 
 -26   4   1       20.14       11.53      6.89 o 
 -25   4   1       49.19       47.34      8.26 o 
 -24   4   1        8.51        9.36      4.81 o 
 -23   4   1      448.83      478.96     24.90 o 
 -22   4   1      548.08      532.64     16.38 o 
 -21   4   1       35.59       33.99      5.61 o 
 -20   4   1       22.48       19.44      4.37 o 
 -19   4   1       49.39       44.56      4.95 o 
 -18   4   1       35.92       33.52      4.47 o 
 -17   4   1       68.78       70.30      5.48 o 
 -16   4   1       15.75       10.69      3.31 o 
 -15   4   1       36.65       31.23      4.02 o 
 -14   4   1        7.22        7.18      2.71 o 
 -13   4   1      405.49      340.33     12.23 o 
 -12   4   1        4.23        8.59      2.59 o 
 -11   4   1      208.29      170.24      6.25 o 
 -10   4   1       16.70       12.87      2.61 o 
  -9   4   1        5.05        5.61      2.25 o 
  -8   4   1       78.06       67.02      5.22 o 
  -7   4   1       17.97       17.16      2.96 o 
  -6   4   1       38.04       34.55      3.26 o 
  -5   4   1      306.06      341.36      8.64 o 
  -4   4   1        0.82        3.81      2.38 o 
  -3   4   1      170.37      179.19      5.68 o 
  -2   4   1      159.82      172.50      5.29 o 
  -1   4   1       46.84       52.53      3.40 o 
   0   4   1       25.83       22.96      2.50 o 
   1   4   1        4.85        3.74      1.93 o 
   2   4   1       11.37       11.69      2.23 o 
   3   4   1       83.77       89.12      4.45 o 
   4   4   1      124.70      122.36      4.76 o 
   5   4   1      149.20      165.22      6.40 o 
   6   4   1      410.51      423.19      8.62 o 
   7   4   1      817.07      918.68     14.87 o 
   8   4   1      152.82      144.43      6.09 o 
   9   4   1       23.82       15.19      2.79 o 
  10   4   1       86.77       83.25      4.99 o 
  11   4   1        0.23       -0.11      2.38 o 
  12   4   1       27.85       26.48      3.57 o 
  13   4   1       20.09       22.27      3.73 o 
  14   4   1       18.71       16.89      3.63 o 
  15   4   1      139.15      133.48      7.50 o 
  16   4   1        5.05       10.88      3.65 o 
  17   4   1       52.23       55.74      5.59 o 
  18   4   1       69.43       73.24     10.79 o 
  19   4   1        4.20        5.72      4.14 o 
  20   4   1       49.41       49.38      6.45 o 
  21   4   1        6.12        9.76      4.45 o 
  22   4   1      139.07      195.27     18.76 o 
  23   4   1      100.04      101.34      8.98 o 
  24   4   1       53.76       52.85      7.20 o 
  25   4   1       10.57        8.34      5.29 o 
  26   4   1        1.40        0.94      7.34 o 
  27   4   1       27.80       31.59     10.95 o 
  28   4   1        1.72       22.80      7.76 o 
  29   4   1        2.96        5.64      7.19 o 
  30   4   1       25.45       12.87      7.83 o 
 -25   5   1        1.22        7.76     14.94 o 
 -24   5   1       32.04       37.63      8.18 o 
 -23   5   1        1.66       -2.73      5.34 o 
 -22   5   1        1.46       -3.55      5.27 o 
 -21   5   1       10.48       12.42      6.05 o 
 -20   5   1       47.85       62.73      8.36 o 
 -19   5   1        1.17        1.60      4.77 o 
 -18   5   1        4.19        8.60      4.56 o 
 -17   5   1       38.58       40.30      7.10 o 
 -16   5   1       29.26       38.95      5.56 o 
 -15   5   1        5.38        7.34      3.92 o 
 -14   5   1        0.02        4.29      3.81 o 
 -13   5   1        0.01        2.28      3.57 o 
 -12   5   1        0.33        5.07      3.34 o 
 -11   5   1      220.43      243.93      9.99 o 
 -10   5   1       72.35       58.38      5.14 o 
  -9   5   1       27.52       21.92      4.42 o 
  -8   5   1       11.13       10.78      3.70 o 
  -7   5   1      323.31      327.74     12.79 o 
  -6   5   1        8.71        6.35      4.14 o 
  -5   5   1      500.33      532.88     19.70 o 
  -4   5   1       35.64       37.35      5.59 o 
  -3   5   1       16.42       11.88      5.64 o 
  -2   5   1        0.14        4.62      3.79 o 
  -1   5   1        0.08        1.66      3.64 o 
   0   5   1       24.82       13.21      6.71 o 
   1   5   1        0.12        6.55      4.30 o 
   2   5   1        1.70        0.04      3.96 o 
   3   5   1       10.88        5.27      4.24 o 
   4   5   1      137.64      126.58     10.08 o 
   5   5   1        0.63        0.25      4.58 o 
   6   5   1        0.38        0.72      3.28 o 
   7   5   1       17.57       13.84      3.55 o 
   8   5   1        0.63        5.07      3.33 o 
   9   5   1       21.83       15.84      4.28 o 
  10   5   1      105.49       94.92      7.26 o 
  11   5   1        3.28        3.04      3.84 o 
  12   5   1       19.18       13.36      4.48 o 
  13   5   1      102.25      119.18      8.77 o 
  14   5   1       13.78       16.19      5.15 o 
  15   5   1        9.46        7.59      4.62 o 
  16   5   1       18.44       28.77      6.03 o 
  17   5   1        1.46        1.50      4.24 o 
  18   5   1      180.67      192.91     13.93 o 
  19   5   1       61.76       66.81      9.76 o 
  20   5   1       45.17       42.89      8.98 o 
  21   5   1       26.83       10.63      6.76 o 
  22   5   1       36.29       31.04      9.00 o 
  23   5   1        0.39        8.48      7.00 o 
  24   5   1       86.38       75.47     13.50 o 
 -16   6   1       86.85       76.13     10.14 o 
 -15   6   1       13.36       17.95      6.62 o 
 -14   6   1       47.09       52.90      8.23 o 
 -13   6   1        1.73       12.74      5.55 o 
 -12   6   1        0.05        1.11      4.85 o 
 -11   6   1        1.84       -1.36      4.56 o 
 -10   6   1        4.38        7.08      5.81 o 
  -9   6   1       22.14       21.56      9.57 o 
  -8   6   1        2.45        5.06      5.46 o 
  -7   6   1        0.77        3.10      5.00 o 
  -6   6   1        9.57        5.35      5.32 o 
  -5   6   1        1.22        2.04     16.29 o 
  -4   6   1       23.55       -1.55     15.71 o 
  -3   6   1       26.06       18.09     16.97 o 
  -2   6   1       20.80       13.58     17.26 o 
  -1   6   1      109.76       48.74     21.19 o 
   0   6   1       30.22       34.24     18.53 o 
   1   6   1       18.29        6.30     14.79 o 
   6   6   1        6.02        3.59      5.92 o 
   7   6   1        0.15       -1.48      5.38 o 
   8   6   1       19.61       12.76      6.39 o 
   9   6   1        2.49        6.87      5.15 o 
  10   6   1        6.32        7.72      5.26 o 
  11   6   1        7.20       12.13      5.48 o 
  12   6   1      122.32      118.85     10.41 o 
  13   6   1       88.86       99.31     10.06 o 
  14   6   1        4.43        8.39      6.21 o 
  15   6   1       18.96       20.41      7.01 o 
  16   6   1       37.73       35.13      8.11 o 
 -37   0   2        3.77       12.14      9.41 o 
 -36   0   2        8.11       -3.23      8.31 o 
 -35   0   2        3.18        1.70      8.39 o 
 -34   0   2       29.42       30.69     10.57 o 
 -33   0   2        1.35        4.07      7.38 o 
 -32   0   2        0.23        5.25      6.24 o 
 -31   0   2        3.11        4.98      5.57 o 
 -30   0   2       79.11       97.06     10.16 o 
 -29   0   2       52.31       58.60      7.47 o 
 -28   0   2       79.51      103.13      8.91 o 
 -27   0   2       67.34       66.76      7.30 o 
 -26   0   2       76.00       86.96      8.31 o 
 -25   0   2      115.76      106.55      8.03 o 
 -24   0   2       43.09       51.01      5.91 o 
 -23   0   2       74.61       70.38      9.02 o 
 -22   0   2       11.79        7.05      2.70 o 
 -21   0   2       32.12       37.04      3.88 o 
 -20   0   2       55.10       64.62      4.01 o 
 -19   0   2      419.38      452.74      8.81 o 
 -18   0   2     1683.40     1902.15     24.52 o 
 -17   0   2     1246.87     1299.93     17.65 o 
 -16   0   2     5282.75     5929.51     68.34 o 
 -15   0   2      134.70      127.47      3.81 o 
 -14   0   2     1136.96     1250.30     16.56 o 
 -13   0   2      360.13      383.06      6.27 o 
 -12   0   2        3.32        7.06      1.21 o 
 -11   0   2      126.04      128.20      2.88 o 
 -10   0   2      150.75      175.06      3.74 o 
  -9   0   2       46.66       33.76      1.69 o 
  -8   0   2        9.68        8.08      1.37 o 
  -7   0   2      488.20      440.62      7.37 o 
  -6   0   2       18.03       16.62      1.52 o 
  -5   0   2        2.61        0.55      0.88 o 
  -4   0   2     7877.90     8271.92    112.37 o 
  -3   0   2       16.46        2.93      1.01 o 
  -2   0   2     5730.85     5996.38     80.93 o 
  -1   0   2      862.88      626.69      9.51 o 
   0   0   2     8768.74     9890.97    159.28 o 
   1   0   2     1236.01     1193.03     22.87 o 
   2   0   2    33660.83    34756.40    630.43 o 
   3   0   2     3658.53     3179.27     57.15 o 
   4   0   2       34.85       38.24      1.86 o 
   5   0   2      660.48      580.42      8.38 o 
   6   0   2       83.84       50.32      2.31 o 
   7   0   2     1078.25     1022.11     14.93 o 
   8   0   2     6824.38     7165.13     92.15 o 
   9   0   2     3720.65     3592.47     41.18 o 
  10   0   2       94.83      119.35      3.29 o 
  11   0   2     1856.95     1742.67     21.55 o 
  12   0   2       13.54       35.25      2.31 o 
  13   0   2        0.17        3.02      1.28 o 
  14   0   2      662.88      945.15     13.40 o 
  15   0   2      119.20       84.07      3.33 o 
  16   0   2      462.70      506.71      8.75 o 
  17   0   2        3.90        7.51      1.70 o 
  18   0   2       82.67       83.51      3.69 o 
  19   0   2       39.72       51.14      3.15 o 
  20   0   2       21.91       12.68      2.22 o 
  21   0   2       57.01       34.68      3.30 o 
  22   0   2      255.86      241.12      7.28 o 
  23   0   2      150.83      133.29      5.97 o 
  24   0   2        0.12        6.77      2.95 o 
  25   0   2       18.82       13.45      3.48 o 
  26   0   2      821.88      901.39     21.54 o 
  27   0   2      337.60      365.59     12.85 o 
  28   0   2     2190.26     2266.47     54.95 o 
  29   0   2      842.15      903.30     26.84 o 
  30   0   2      705.75      750.56     22.76 o 
  31   0   2      194.90      203.15     15.52 o 
  32   0   2       82.14       80.76      8.96 o 
  33   0   2        0.16        2.11      6.22 o 
  34   0   2        0.60        3.19      6.60 o 
  35   0   2        4.33       13.00      7.34 o 
  36   0   2       97.79      119.02     22.24 o 
  37   0   2        4.37        7.59      8.76 o 
 -37   1   2        7.55        3.13      6.38 o 
 -36   1   2       18.26       20.03      7.36 o 
 -35   1   2       47.19       71.82     10.04 o 
 -34   1   2      132.29      164.21     14.14 o 
 -33   1   2       34.91       20.61      6.20 o 
 -32   1   2       99.05       66.90      9.14 o 
 -31   1   2      127.80      119.29      9.99 o 
 -30   1   2       48.13       36.13      5.59 o 
 -29   1   2      166.55      172.02      8.49 o 
 -28   1   2       34.03       36.16      4.47 o 
 -27   1   2        0.05        2.77      2.87 o 
 -26   1   2        5.77        3.97      2.51 o 
 -25   1   2        9.04       10.76      2.59 o 
 -24   1   2       37.36       37.94      4.26 o 
 -23   1   2      120.79      123.26      4.69 o 
 -22   1   2      167.36      210.44      5.45 o 
 -21   1   2       24.05       25.63      2.42 o 
 -20   1   2       27.20       27.34      2.33 o 
 -19   1   2       66.48       67.71      2.90 o 
 -18   1   2        0.30        1.63      1.24 o 
 -17   1   2        1.75        1.80      1.18 o 
 -16   1   2       48.80       52.05      2.29 o 
 -15   1   2       20.23       14.17      1.45 o 
 -14   1   2        0.62        0.37      0.99 o 
 -13   1   2        0.08        1.94      0.98 o 
 -12   1   2     2053.79     2441.38     24.47 o 
 -11   1   2      504.86      508.60      7.30 o 
 -10   1   2     8030.81     9061.34     81.04 o 
  -9   1   2      181.26      168.58      3.05 o 
  -8   1   2     3191.10     3521.19     31.51 o 
  -7   1   2      483.59      439.50      5.83 o 
  -6   1   2     1773.14     2074.66     19.55 o 
  -5   1   2       70.70       58.54      1.70 o 
  -4   1   2    22737.93    24914.06    211.79 o 
  -3   1   2     1111.66     1118.89     10.38 o 
  -2   1   2       65.65       52.99      1.52 o 
  -1   1   2      135.78      120.05      2.14 o 
   0   1   2      164.04      191.19      3.24 o 
   1   1   2      524.53      457.73      6.34 o 
   2   1   2     1000.13      932.92      9.90 o 
   3   1   2       17.84        7.52      1.50 o 
   4   1   2        0.00        0.52      0.68 o 
   5   1   2      277.67      284.50      4.01 o 
   6   1   2       53.13       85.84      2.17 o 
   7   1   2       34.84       38.60      1.50 o 
   8   1   2      236.52      323.21      4.55 o 
   9   1   2        1.74        0.72      0.85 o 
  10   1   2       30.75       35.67      1.64 o 
  11   1   2       34.88       43.18      2.27 o 
  12   1   2       51.53       40.43      2.36 o 
  13   1   2      148.62      134.45      3.29 o 
  14   1   2      471.64      456.16      6.29 o 
  15   1   2      827.54      766.24      8.63 o 
  16   1   2      353.62      348.13      5.50 o 
  17   1   2      675.31      571.93      7.99 o 
  18   1   2       43.54       62.94      2.69 o 
  19   1   2       30.86       40.76      2.39 o 
  20   1   2     1430.72     1514.53     18.24 o 
  21   1   2      132.61      142.02      4.82 o 
  22   1   2     1208.96     1214.30     17.99 o 
  23   1   2      867.68      801.24     13.56 o 
  24   1   2      357.46      322.73      8.63 o 
  25   1   2      248.07      230.95      6.61 o 
  26   1   2      150.43      157.50      6.00 o 
  27   1   2        5.50       10.14      2.84 o 
  28   1   2        9.47       11.74      3.35 o 
  29   1   2        1.60        1.85      3.14 o 
  30   1   2        6.94        7.73      3.63 o 
  31   1   2        8.26        7.71      4.13 o 
  32   1   2       38.69       33.23      6.78 o 
  33   1   2        6.34        6.91      5.27 o 
  34   1   2      192.81      177.87     12.91 o 
  35   1   2       28.32       17.81      7.56 o 
  36   1   2       70.16       55.36      9.65 o 
  37   1   2        7.68       18.09      8.06 o 
 -36   2   2       49.43       56.16      9.69 o 
 -35   2   2       30.54       23.01      7.42 o 
 -34   2   2       30.54       17.38      7.00 o 
 -33   2   2       78.18       83.67     13.50 o 
 -32   2   2       63.54       65.48      7.39 o 
 -31   2   2       25.97       28.75      6.38 o 
 -30   2   2        0.03        1.96      3.48 o 
 -29   2   2        2.69        1.71      3.47 o 
 -28   2   2       94.33      101.64     11.16 o 
 -27   2   2        2.87        2.50      2.98 o 
 -26   2   2        3.74        7.16      2.97 o 
 -25   2   2        1.14        0.90      2.29 o 
 -24   2   2      191.98      175.96      6.04 o 
 -23   2   2       98.65       83.34      4.33 o 
 -22   2   2       75.82       59.51      3.70 o 
 -21   2   2       70.09       71.58      4.87 o 
 -20   2   2      201.29      194.82      5.65 o 
 -19   2   2       46.70       35.59      2.92 o 
 -18   2   2       21.96       11.92      1.97 o 
 -17   2   2       39.83       37.97      2.49 o 
 -16   2   2        0.32        0.31      1.30 o 
 -15   2   2       23.92       26.78      2.36 o 
 -14   2   2      160.91      180.87      4.88 o 
 -13   2   2      239.59      222.32      5.20 o 
 -12   2   2      369.63      438.81      7.56 o 
 -11   2   2      273.84      312.24      5.10 o 
 -10   2   2     8235.51     9301.38     84.33 o 
  -9   2   2       43.19       41.05      1.87 o 
  -8   2   2      279.97      291.41      4.29 o 
  -7   2   2        9.30       13.39      1.35 o 
  -6   2   2     2793.93     3315.07     34.13 o 
  -5   2   2      134.73      150.94      3.68 o 
  -4   2   2     1715.91     1831.78     20.72 o 
  -3   2   2      471.82      481.58      7.12 o 
  -2   2   2       55.87       62.00      3.07 o 
  -1   2   2        4.58        4.70      1.12 o 
   0   2   2      540.84      528.30      6.84 o 
   1   2   2      145.50      143.39      2.94 o 
   2   2   2        0.00        1.56      0.90 o 
   3   2   2      346.45      314.94      4.80 o 
   4   2   2       37.98       41.69      1.62 o 
   5   2   2       25.46       27.29      1.87 o 
   6   2   2     1281.02     1364.09     15.29 o 
   7   2   2       58.79       40.55      2.14 o 
   8   2   2      439.37      554.96      7.32 o 
   9   2   2       48.95       56.09      2.40 o 
  10   2   2       60.18       56.29      2.64 o 
  11   2   2        4.03        1.67      1.00 o 
  12   2   2      108.37      116.13      2.96 o 
  13   2   2       41.73       40.29      2.38 o 
  14   2   2      523.24      508.30      7.49 o 
  15   2   2       75.39       64.22      2.82 o 
  16   2   2      309.33      296.38      5.60 o 
  17   2   2     1833.54     1719.01     21.03 o 
  18   2   2      457.66      440.99      8.27 o 
  19   2   2      173.52      135.99      4.72 o 
  20   2   2      431.84      413.62      8.25 o 
  21   2   2       82.47       74.22      3.91 o 
  22   2   2      130.14      135.22      5.09 o 
  23   2   2       63.37       46.59      3.59 o 
  24   2   2       16.37       20.26      3.08 o 
  25   2   2       65.14       73.09      5.02 o 
  26   2   2       54.58       57.02      4.58 o 
  27   2   2       10.20        8.04      3.28 o 
  28   2   2        0.36       -0.90      2.95 o 
  29   2   2        7.90       13.10      3.93 o 
  30   2   2       19.20       17.06      4.50 o 
  31   2   2        0.00        1.88      3.86 o 
  32   2   2        5.27        9.50      5.20 o 
  33   2   2       26.43       21.70      6.17 o 
  34   2   2       10.24       11.85      5.78 o 
  35   2   2       29.70       19.36      7.03 o 
 -33   3   2        6.72        0.89      6.29 o 
 -32   3   2        0.19       10.53      6.34 o 
 -31   3   2       17.12       23.15      7.98 o 
 -30   3   2       22.60       26.88      6.33 o 
 -29   3   2        0.01        1.03      4.91 o 
 -28   3   2        9.85       18.12      5.06 o 
 -27   3   2       43.53       57.72      6.12 o 
 -26   3   2        0.88        0.80      3.34 o 
 -25   3   2        5.10        5.59      3.36 o 
 -24   3   2        5.76        5.99      3.22 o 
 -23   3   2       11.57        9.83      3.03 o 
 -22   3   2        0.07        0.00      2.30 o 
 -21   3   2        5.38        3.56      2.34 o 
 -20   3   2       86.26       81.48      4.63 o 
 -19   3   2        3.04       11.84      2.69 o 
 -18   3   2     1467.09     1335.94     21.82 o 
 -17   3   2      444.24      438.28     10.26 o 
 -16   3   2     4822.92     4952.86     58.51 o 
 -15   3   2      761.13      709.23     12.46 o 
 -14   3   2       29.93       18.41      2.60 o 
 -13   3   2        9.69       14.88      2.41 o 
 -12   3   2        9.57       18.31      2.41 o 
 -11   3   2        0.22        3.36      1.68 o 
 -10   3   2      632.67      705.63     10.41 o 
  -9   3   2       12.53       14.01      1.79 o 
  -8   3   2        8.10        7.13      1.50 o 
  -7   3   2        0.09        1.35      1.70 o 
  -6   3   2      365.92      385.30      6.50 o 
  -5   3   2       78.27       80.22      3.02 o 
  -4   3   2        1.60        3.61      1.31 o 
  -3   3   2       12.66        8.38      1.61 o 
  -2   3   2      149.21      162.30      5.13 o 
  -1   3   2      292.36      301.81      5.29 o 
   0   3   2      200.24      255.92      5.43 o 
   1   3   2      415.87      441.82      7.42 o 
   2   3   2      121.08      125.19      4.58 o 
   3   3   2      280.49      284.96      5.36 o 
   4   3   2       12.13       13.67      1.71 o 
   5   3   2      396.39      435.99      6.87 o 
   6   3   2       22.96       28.38      2.36 o 
   7   3   2        0.18        2.38      1.16 o 
   8   3   2      244.03      266.72      6.30 o 
   9   3   2      481.32      478.91      8.45 o 
  10   3   2      442.24      462.04      8.21 o 
  11   3   2     2503.84     2452.50     30.26 o 
  12   3   2       89.93      131.15      4.52 o 
  13   3   2      833.55      817.20     14.28 o 
  14   3   2     2289.68     2474.69     36.50 o 
  15   3   2        6.83        2.73      2.41 o 
  16   3   2       72.49       76.12      6.58 o 
  17   3   2       10.76       11.45      3.30 o 
  18   3   2       47.14       47.52      5.79 o 
  19   3   2       47.15       34.99      4.47 o 
  20   3   2       52.71       53.27      5.49 o 
  21   3   2       73.49       65.49      5.99 o 
  22   3   2       79.85       72.14      7.84 o 
  23   3   2       33.85       31.19      4.04 o 
  24   3   2       48.07       43.72      4.84 o 
  25   3   2        7.45       10.56      3.90 o 
  26   3   2       16.84       15.61      4.87 o 
  27   3   2        5.62        5.91      4.03 o 
  28   3   2       63.91       67.57      6.85 o 
  29   3   2        3.67       10.20      4.24 o 
  30   3   2       56.32       54.46     10.10 o 
  31   3   2       47.66       47.86      6.92 o 
  32   3   2       34.17       26.17      7.44 o 
  33   3   2       10.29        8.08      6.59 o 
 -30   4   2       20.91       14.91      7.47 o 
 -29   4   2       29.05       26.79      8.21 o 
 -28   4   2        6.88        3.79      6.30 o 
 -27   4   2        5.61        9.09      6.39 o 
 -26   4   2       23.89       18.38      6.93 o 
 -25   4   2       43.79       47.75      8.05 o 
 -24   4   2       71.47       64.03      8.97 o 
 -23   4   2      105.41       84.81      8.04 o 
 -22   4   2      393.04      408.19     17.51 o 
 -21   4   2      240.63      229.46     18.33 o 
 -20   4   2        1.28        5.65      3.84 o 
 -19   4   2       44.48       38.46      5.47 o 
 -18   4   2       29.74       18.29      4.18 o 
 -17   4   2        0.02        1.67      2.77 o 
 -16   4   2      237.42      230.49      8.63 o 
 -15   4   2        1.62        6.06      2.80 o 
 -14   4   2       13.10       10.27      2.91 o 
 -13   4   2        1.02        4.67      2.52 o 
 -12   4   2      432.67      373.96      9.40 o 
 -11   4   2       54.73       55.66      4.07 o 
 -10   4   2      361.76      343.33      8.64 o 
  -9   4   2       72.16       56.90      4.24 o 
  -8   4   2        2.22        4.19      2.87 o 
  -7   4   2        1.69       -0.40      2.72 o 
  -6   4   2        0.30       -0.93      2.52 o 
  -5   4   2       46.40       36.49      3.80 o 
  -4   4   2      318.05      364.73      8.82 o 
  -3   4   2        7.35        5.85      2.51 o 
  -2   4   2       34.17       33.05      3.41 o 
  -1   4   2      401.71      391.35      9.14 o 
   0   4   2        0.20        2.47      2.27 o 
   1   4   2       23.39       18.23      3.01 o 
   2   4   2       27.29       25.51      3.19 o 
   3   4   2       48.06       37.25      2.89 o 
   4   4   2       13.94       16.55      2.42 o 
   5   4   2      118.47      106.35      5.29 o 
   6   4   2        0.02        0.88      1.89 o 
   7   4   2       47.35       43.48      4.88 o 
   8   4   2      223.37      263.48      7.08 o 
   9   4   2       99.65       87.54      4.72 o 
  10   4   2       11.22       10.30      2.89 o 
  11   4   2       72.09       80.26      5.48 o 
  12   4   2      123.90      134.72      6.86 o 
  13   4   2        1.73        2.08      2.84 o 
  14   4   2       61.83       60.46      5.42 o 
  15   4   2       69.78       70.15      5.88 o 
  16   4   2       88.85       90.05      6.55 o 
  17   4   2       75.44       65.26      6.38 o 
  18   4   2       11.05       14.38      4.45 o 
  19   4   2      128.94      123.37     10.39 o 
  20   4   2      236.23      292.21     12.96 o 
  21   4   2       10.30       19.82      4.92 o 
  22   4   2       10.85       10.00      4.78 o 
  23   4   2       84.29      116.33      9.35 o 
  24   4   2       88.26       84.20     11.89 o 
  25   4   2       22.83       11.76      5.42 o 
  26   4   2        0.32       -1.55      5.79 o 
  27   4   2        1.33        3.26      6.15 o 
  28   4   2       29.51       21.98      7.74 o 
  29   4   2       23.92       29.75      8.57 o 
  30   4   2        4.36        4.14      7.21 o 
 -24   5   2      221.36      267.47     16.48 o 
 -23   5   2       10.77       10.69      6.40 o 
 -22   5   2       15.13       15.98      6.04 o 
 -21   5   2        0.64        2.09      4.92 o 
 -20   5   2        0.34        2.08      4.74 o 
 -19   5   2       31.61       42.02      7.19 o 
 -18   5   2        6.91        9.77      5.22 o 
 -17   5   2        0.46        2.67      4.42 o 
 -16   5   2        7.48        7.59      4.26 o 
 -15   5   2        7.78        6.20      3.70 o 
 -14   5   2        4.92        2.05      3.48 o 
 -13   5   2        1.84        4.02      3.47 o 
 -12   5   2       12.37       12.10      3.55 o 
 -11   5   2       10.86        5.52      3.27 o 
 -10   5   2      257.75      279.56      9.78 o 
  -9   5   2       16.64       12.77      4.10 o 
  -8   5   2      148.49      158.15     10.58 o 
  -7   5   2       34.85       38.62      5.84 o 
  -6   5   2      267.97      269.18     11.68 o 
  -5   5   2       72.31       78.32      7.25 o 
  -4   5   2      108.18      107.23      7.92 o 
  -3   5   2        3.76        2.78      3.87 o 
  -2   5   2        7.60       10.09      4.19 o 
  -1   5   2      101.88       90.58      7.97 o 
   0   5   2        2.56        2.66      3.91 o 
   1   5   2        2.65        0.24      3.98 o 
   2   5   2      108.12      129.62      9.06 o 
   3   5   2      374.51      363.84     13.96 o 
   4   5   2       21.87       24.18      7.17 o 
   5   5   2        8.55        8.40      5.24 o 
   6   5   2       65.81       68.64      6.26 o 
   7   5   2        6.18        4.44      3.55 o 
   8   5   2        5.69        8.23      3.82 o 
   9   5   2       51.83       55.17      8.08 o 
  10   5   2       67.24       60.88      9.12 o 
  11   5   2        9.67        6.72      4.53 o 
  12   5   2        0.53       -0.16      4.17 o 
  13   5   2        9.36        7.95      4.75 o 
  14   5   2        4.17        4.01      6.54 o 
  15   5   2        0.12       -1.43      4.73 o 
  16   5   2        0.32        3.54      5.31 o 
  17   5   2      116.46      143.03     12.21 o 
  18   5   2      214.69      255.73     15.96 o 
  19   5   2        6.06        6.07      8.79 o 
  20   5   2       12.88        7.77      6.28 o 
  21   5   2        7.91        4.62      6.50 o 
  22   5   2      100.26       99.89     14.09 o 
  23   5   2       10.31        0.32      6.62 o 
  24   5   2        0.15        2.35      6.91 o 
 -15   6   2        0.09        2.27      5.10 o 
 -14   6   2       49.96       55.72      7.92 o 
 -13   6   2       25.52       22.41      7.19 o 
 -12   6   2        1.92       13.09      5.32 o 
 -11   6   2        2.76       10.77      4.82 o 
 -10   6   2       25.26       18.38      8.87 o 
  -9   6   2        0.02       -0.04      5.25 o 
  -8   6   2        0.04        1.88      5.18 o 
  -7   6   2        0.38        3.74      5.32 o 
  -6   6   2        4.60        9.56     12.29 o 
  -5   6   2       17.83       11.29     16.39 o 
  -4   6   2       17.99        8.54     16.83 o 
  -3   6   2        6.34       -1.41     16.10 o 
  -2   6   2        9.35       12.12     15.76 o 
  -1   6   2       85.46       30.55     19.06 o 
   0   6   2       94.13       85.16     24.49 o 
   1   6   2        1.91        1.89     16.44 o 
   7   6   2      159.85      165.42     50.27 o 
   8   6   2        1.99       10.83      6.14 o 
   9   6   2      125.71       97.65     11.19 o 
  10   6   2        0.07        5.21      6.30 o 
  11   6   2       34.08       36.98     15.69 o 
  12   6   2      136.30      136.49     14.05 o 
  13   6   2        0.01       -0.29      5.39 o 
  14   6   2       10.60        9.35      6.26 o 
  15   6   2        1.84        2.51      6.24 o 
 -37   1   3       52.91       63.49     12.31 o 
 -36   1   3        2.05        6.05      8.14 o 
 -35   1   3        6.80        6.43      6.50 o 
 -34   1   3       12.74        9.55      6.38 o 
 -33   1   3        0.23        4.02      5.73 o 
 -32   1   3        6.34        8.66      7.40 o 
 -31   1   3        2.73        4.54      4.20 o 
 -30   1   3        1.48        8.59      4.93 o 
 -29   1   3      134.45      124.54      8.38 o 
 -28   1   3       32.82       28.70      4.34 o 
 -27   1   3       39.66       34.84      4.46 o 
 -26   1   3       90.26       81.67      6.44 o 
 -25   1   3      124.85      117.97      5.84 o 
 -24   1   3       64.25       55.86      5.74 o 
 -23   1   3      479.51      471.05      9.31 o 
 -22   1   3      200.52      205.84      6.64 o 
 -21   1   3     1000.11     1074.89     14.37 o 
 -20   1   3       23.66       23.91      2.26 o 
 -19   1   3      197.01      215.29      4.65 o 
 -18   1   3       13.40       15.38      1.82 o 
 -17   1   3      116.06      118.26      3.33 o 
 -16   1   3        1.20        1.15      1.22 o 
 -15   1   3       91.52      105.49      3.16 o 
 -14   1   3       11.73       10.61      1.36 o 
 -13   1   3      105.48      111.61      2.96 o 
 -12   1   3       11.62       10.22      1.20 o 
 -11   1   3     2343.42     2767.66     27.40 o 
 -10   1   3       11.67       11.32      1.34 o 
  -9   1   3      562.18      685.07      8.93 o 
  -8   1   3      380.59      367.01      4.97 o 
  -7   1   3       15.99       14.28      1.03 o 
  -6   1   3       34.77       38.21      1.71 o 
  -5   1   3     1517.13     1776.60     16.51 o 
  -4   1   3       50.97       44.26      1.74 o 
  -3   1   3     3081.33     3614.91     28.45 o 
  -2   1   3       39.96       43.66      1.60 o 
  -1   1   3       81.73       84.30      1.90 o 
   0   1   3       54.32       62.28      1.89 o 
   1   1   3     2775.22     2852.31     29.25 o 
   2   1   3      195.38      226.32      4.09 o 
   3   1   3     4928.50     5283.08     48.70 o 
   4   1   3     1188.73     1096.04     11.23 o 
   5   1   3      742.44      732.71      8.06 o 
   6   1   3     1534.67     1386.78     14.65 o 
   7   1   3       50.31      105.67      2.46 o 
   8   1   3       27.49       25.78      1.43 o 
   9   1   3      815.58      955.48     10.24 o 
  10   1   3        0.26        1.52      0.90 o 
  11   1   3      635.81      695.25      7.96 o 
  12   1   3       27.31       35.81      1.80 o 
  13   1   3      236.44      266.94      4.45 o 
  14   1   3       87.82      108.67      2.77 o 
  15   1   3       41.01       72.82      2.50 o 
  16   1   3      182.86      209.44      4.06 o 
  17   1   3      245.79      263.35      5.20 o 
  18   1   3      164.72      174.20      4.35 o 
  19   1   3       23.00       25.28      1.94 o 
  20   1   3       67.02       71.80      3.19 o 
  21   1   3        6.41        3.10      1.66 o 
  22   1   3      249.72      237.72      7.14 o 
  23   1   3      447.87      443.74     10.68 o 
  24   1   3      400.69      403.96      8.72 o 
  25   1   3      136.11      146.19      5.49 o 
  26   1   3       20.26       19.20      2.97 o 
  27   1   3       57.07       53.40      4.97 o 
  28   1   3        0.06        2.92      2.97 o 
  29   1   3        2.17        3.71      3.24 o 
  30   1   3       25.42       24.70      4.20 o 
  31   1   3       40.85       28.07      5.35 o 
  32   1   3       15.48        8.78      5.05 o 
  33   1   3       21.61       20.65      9.19 o 
  34   1   3        0.01        3.13      5.96 o 
  35   1   3        0.02       -0.65      5.91 o 
  36   1   3        0.07        1.26      6.24 o 
 -35   2   3       12.16       15.07     11.47 o 
 -34   2   3       66.72       60.66     16.71 o 
 -33   2   3       53.79       56.67      7.91 o 
 -32   2   3        1.86        2.83      4.62 o 
 -31   2   3        3.24        4.21      4.67 o 
 -30   2   3        2.09        0.73      3.88 o 
 -29   2   3       33.05       36.68      6.81 o 
 -28   2   3       78.99       73.50      6.15 o 
 -27   2   3      152.52      149.33      8.97 o 
 -26   2   3       26.32       23.08      3.67 o 
 -25   2   3        6.51        9.89      2.78 o 
 -24   2   3       41.34       35.42      3.72 o 
 -23   2   3      449.21      385.51     10.58 o 
 -22   2   3       23.02       18.51      3.33 o 
 -21   2   3      116.47       97.46      4.30 o 
 -20   2   3       56.32       43.24      3.05 o 
 -19   2   3       14.37        8.01      1.87 o 
 -18   2   3        0.05        0.28      1.47 o 
 -17   2   3       41.67       28.22      2.52 o 
 -16   2   3       11.67       14.37      1.92 o 
 -15   2   3      427.55      448.05      8.18 o 
 -14   2   3        5.74        4.56      1.56 o 
 -13   2   3      170.57      196.05      4.83 o 
 -12   2   3       58.24       49.71      2.69 o 
 -11   2   3     1608.42     1775.42     23.07 o 
 -10   2   3      226.58      240.11      4.25 o 
  -9   2   3     4779.89     5458.20     52.22 o 
  -8   2   3      325.39      355.92      5.68 o 
  -7   2   3       60.54       83.00      2.75 o 
  -6   2   3      765.83      769.12      8.70 o 
  -5   2   3      352.16      478.03      6.79 o 
  -4   2   3       19.48       17.06      1.22 o 
  -3   2   3       50.45       71.16      2.30 o 
  -2   2   3      188.05      166.56      4.34 o 
  -1   2   3       95.12       89.62      2.83 o 
   0   2   3      736.08      773.04      8.92 o 
   1   2   3        5.46        5.18      1.07 o 
   2   2   3       23.12       24.63      1.35 o 
   3   2   3      118.23      148.29      2.95 o 
   4   2   3      807.36      789.30      8.68 o 
   5   2   3       24.08       21.85      2.28 o 
   6   2   3      341.66      313.41      4.99 o 
   7   2   3      360.00      407.20      6.23 o 
   8   2   3      160.00      157.65      4.12 o 
   9   2   3      521.64      479.54      6.98 o 
  10   2   3       42.80       27.10      1.52 o 
  11   2   3      199.98      185.93      3.31 o 
  12   2   3       95.90       70.08      2.29 o 
  13   2   3       29.56       39.82      1.99 o 
  14   2   3        8.53       10.21      1.50 o 
  15   2   3      720.29      727.25     10.04 o 
  16   2   3      703.11      651.49      9.82 o 
  17   2   3     1472.47     1427.92     18.21 o 
  18   2   3     1727.40     1624.09     21.65 o 
  19   2   3      105.85       92.85      4.08 o 
  20   2   3      137.12      134.48      4.87 o 
  21   2   3      267.94      279.44      6.75 o 
  22   2   3       71.91       77.49      4.20 o 
  23   2   3      365.73      373.27      8.42 o 
  24   2   3       94.28       89.30      4.95 o 
  25   2   3       18.98       11.87      3.09 o 
  26   2   3       10.66        9.71      2.97 o 
  27   2   3        5.08        4.50      3.01 o 
  28   2   3        7.93        4.95      3.30 o 
  29   2   3        2.21        3.21      3.53 o 
  30   2   3        5.99        5.68      4.15 o 
  31   2   3        1.97        1.40      4.14 o 
  32   2   3        2.67        9.06      6.49 o 
  33   2   3       34.40       24.66      7.22 o 
  34   2   3        3.68        0.91      5.26 o 
  35   2   3        0.29        1.50      7.28 o 
 -33   3   3       18.03       16.27      6.81 o 
 -32   3   3        2.66       -5.36      5.36 o 
 -31   3   3        1.08       -0.46      5.50 o 
 -30   3   3       57.12       42.24      9.04 o 
 -29   3   3        2.25        5.59      4.51 o 
 -28   3   3        6.29        1.63      4.14 o 
 -27   3   3       29.08       22.94      4.69 o 
 -26   3   3        0.57       -1.97      3.09 o 
 -25   3   3       28.46       23.45      4.18 o 
 -24   3   3        5.31        3.85      3.11 o 
 -23   3   3        6.35        4.39      2.72 o 
 -22   3   3        1.36        1.67      2.54 o 
 -21   3   3       69.47       52.66      4.02 o 
 -20   3   3        0.14        3.45      2.10 o 
 -19   3   3        1.69        2.80      2.19 o 
 -18   3   3       18.40       13.11      2.83 o 
 -17   3   3       20.35        2.23      1.91 o 
 -16   3   3      333.26      335.19      9.14 o 
 -15   3   3     1384.90     1645.39     23.12 o 
 -14   3   3       19.77       10.92      2.44 o 
 -13   3   3       18.62       12.82      2.63 o 
 -12   3   3       97.89      109.06      4.69 o 
 -11   3   3       27.38       20.34      2.46 o 
 -10   3   3       18.00       17.26      2.28 o 
  -9   3   3       17.85       15.24      1.96 o 
  -8   3   3      108.49      109.97      3.59 o 
  -7   3   3        2.86        3.61      1.40 o 
  -6   3   3      135.64      123.85      5.21 o 
  -5   3   3       30.08       21.22      2.21 o 
  -4   3   3        4.02        3.01      1.42 o 
  -3   3   3        1.03        2.86      1.45 o 
  -2   3   3       28.84       21.38      1.98 o 
  -1   3   3       96.68      115.13      3.99 o 
   0   3   3      134.25      149.78      4.88 o 
   1   3   3      115.09      145.37      3.93 o 
   2   3   3        5.28        4.96      1.51 o 
   3   3   3      174.16      227.86      5.00 o 
   4   3   3        0.05        2.17      1.19 o 
   5   3   3       10.43       11.21      1.86 o 
   6   3   3       74.61       64.47      2.72 o 
   7   3   3       16.42       18.57      1.93 o 
   8   3   3       54.02       48.88      3.16 o 
   9   3   3      573.39      574.88     10.03 o 
  10   3   3        6.07        3.61      1.78 o 
  11   3   3       11.88        9.08      1.92 o 
  12   3   3      921.40      825.18     13.58 o 
  13   3   3      459.34      487.67     10.71 o 
  14   3   3        3.49        1.34      2.10 o 
  15   3   3      246.20      242.32      8.00 o 
  16   3   3        3.27        2.77      2.48 o 
  17   3   3        3.75        4.67      2.91 o 
  18   3   3       15.71       12.94      3.74 o 
  19   3   3       15.98       10.52      3.93 o 
  20   3   3       21.26       16.92      4.29 o 
  21   3   3        0.21        3.20      3.91 o 
  22   3   3        9.44        6.92      4.34 o 
  23   3   3       14.35       21.34      7.32 o 
  24   3   3        9.42        8.99      3.58 o 
  25   3   3        2.71        3.45      3.46 o 
  26   3   3        0.88       -0.72      3.22 o 
  27   3   3       15.88       22.52      5.03 o 
  28   3   3       12.70       11.22      4.33 o 
  29   3   3      149.55      149.66     14.22 o 
  30   3   3       88.91       75.58      7.45 o 
  31   3   3        9.98       14.33      5.35 o 
  32   3   3        2.40       14.85      7.28 o 
  33   3   3        0.75       12.05      6.68 o 
 -29   4   3      212.42      229.54     22.11 o 
 -28   4   3       23.45       14.78      7.32 o 
 -27   4   3        2.48        4.33      5.72 o 
 -26   4   3        4.76        1.75      5.42 o 
 -25   4   3        0.29       -2.76      4.84 o 
 -24   4   3       31.37       28.85      6.62 o 
 -23   4   3       76.76       68.49      8.22 o 
 -22   4   3      263.53      258.57     12.12 o 
 -21   4   3     1201.30     1226.70     31.52 o 
 -20   4   3       77.39       73.40      7.15 o 
 -19   4   3        4.69        8.29      3.55 o 
 -18   4   3       72.74       62.71      5.98 o 
 -17   4   3       10.54        4.21      3.23 o 
 -16   4   3       37.86       33.25      4.40 o 
 -15   4   3       73.47       64.79      6.10 o 
 -14   4   3        4.41        6.38      3.07 o 
 -13   4   3       18.43       18.45      3.56 o 
 -12   4   3        4.11        6.65      2.86 o 
 -11   4   3      553.63      496.47     11.88 o 
 -10   4   3        0.08       -0.90      2.66 o 
  -9   4   3       60.59       40.19      4.81 o 
  -8   4   3        4.28        5.80      2.80 o 
  -7   4   3        1.78        2.04      3.36 o 
  -6   4   3       31.67       19.39      4.44 o 
  -5   4   3       81.07       66.95      5.85 o 
  -4   4   3        8.11        4.08      2.73 o 
  -3   4   3      166.74      192.11      7.38 o 
  -2   4   3      337.35      333.93      8.67 o 
  -1   4   3        0.03        1.41      2.34 o 
   0   4   3       10.88        8.06      2.50 o 
   1   4   3       61.62       62.39      4.11 o 
   2   4   3       76.84       73.02      4.31 o 
   3   4   3       80.61       89.30      4.81 o 
   4   4   3       23.13       15.15      2.74 o 
   5   4   3      110.21      124.59      5.06 o 
   6   4   3     1684.56     1703.09     27.23 o 
   7   4   3        0.33        6.57      2.47 o 
   8   4   3      164.45      153.76      6.96 o 
   9   4   3      913.29     1002.17     19.36 o 
  10   4   3       31.05       34.43      4.19 o 
  11   4   3       56.19       57.90      5.38 o 
  12   4   3       40.55       46.27      5.04 o 
  13   4   3       50.13       61.78      8.95 o 
  14   4   3       31.76       28.67      5.67 o 
  15   4   3        2.27        5.38      3.51 o 
  16   4   3      136.27      149.40      9.66 o 
  17   4   3      247.71      239.01     12.19 o 
  18   4   3      164.08      178.25     13.91 o 
  19   4   3       39.63       36.72      7.57 o 
  20   4   3       20.86       27.00      7.18 o 
  21   4   3        5.35        7.10      5.69 o 
  22   4   3       55.70       77.99     10.78 o 
  23   4   3       18.99        8.32      6.86 o 
  24   4   3       38.08       27.99      8.41 o 
  25   4   3       69.72       78.22     20.79 o 
  26   4   3        1.68        4.85      6.90 o 
  27   4   3       10.05       20.78     11.78 o 
  28   4   3        0.16       -1.44      7.46 o 
  29   4   3        0.00        5.55      8.47 o 
 -24   5   3       19.41       33.17      7.71 o 
 -23   5   3      495.02      646.60     32.79 o 
 -22   5   3       33.26       22.80      6.69 o 
 -21   5   3      135.70      148.24     11.28 o 
 -20   5   3       63.46       60.30      8.07 o 
 -19   5   3       16.08       25.84      5.94 o 
 -18   5   3        0.19        0.74      4.58 o 
 -17   5   3       25.00       37.72      6.01 o 
 -16   5   3        6.68        3.59      4.02 o 
 -15   5   3        5.96        3.00      3.77 o 
 -14   5   3        0.24        6.07      3.74 o 
 -13   5   3       19.81       12.98      4.01 o 
 -12   5   3        3.83        6.67      3.48 o 
 -11   5   3       36.35       25.84      4.25 o 
 -10   5   3       26.39       15.97      3.68 o 
  -9   5   3      111.44      105.13      9.40 o 
  -8   5   3        0.02        1.92      4.53 o 
  -7   5   3       14.50       16.06      5.54 o 
  -6   5   3      188.71      215.71     15.33 o 
  -5   5   3       87.93      105.31      9.17 o 
  -4   5   3        0.68        5.46      4.57 o 
  -3   5   3        0.47        4.37      4.45 o 
  -2   5   3        1.85        1.35      3.88 o 
  -1   5   3        6.75        3.56      4.10 o 
   0   5   3      173.84      171.57      9.48 o 
   1   5   3      409.67      441.25     26.39 o 
   2   5   3      538.80      565.95     20.41 o 
   3   5   3      426.51      479.98     36.80 o 
   4   5   3        9.75        9.37      5.76 o 
   5   5   3       73.67       28.68     14.57 o 
   6   5   3      116.35      115.43      8.23 o 
   7   5   3      180.91      203.03     11.86 o 
   8   5   3      129.86      136.20     10.29 o 
   9   5   3       88.19       80.85     18.74 o 
  10   5   3        1.92        4.31      4.45 o 
  11   5   3        4.66        8.06      4.79 o 
  12   5   3        0.37        4.05      4.63 o 
  13   5   3        6.87        3.87      4.90 o 
  14   5   3        0.87        2.27      4.68 o 
  15   5   3       49.74       60.52      9.34 o 
  16   5   3        1.98        2.99     10.09 o 
  17   5   3        9.08       12.01      6.23 o 
  18   5   3      113.21      133.85     12.64 o 
  19   5   3        1.06       -0.59      5.48 o 
  20   5   3       26.61       33.77      8.22 o 
  21   5   3       16.94       12.56      7.22 o 
  22   5   3       13.77       11.70      7.10 o 
  23   5   3      100.35      100.72     13.06 o 
  24   5   3       68.82       85.04     12.37 o 
 -15   6   3      230.12      253.96     20.33 o 
 -14   6   3       29.19       37.19      7.56 o 
 -13   6   3        6.51        6.07      5.28 o 
 -12   6   3       84.65       82.22      9.16 o 
 -11   6   3        0.01        1.08      4.47 o 
 -10   6   3        7.80       -3.84      5.50 o 
  -9   6   3        0.01       -4.58      5.20 o 
  -8   6   3        0.00        5.15      5.86 o 
  -7   6   3       43.30       44.20     10.96 o 
  -6   6   3       67.60       57.13      9.55 o 
  -5   6   3       93.87       94.63     12.64 o 
  -4   6   3       30.37       18.48     18.48 o 
  -3   6   3       99.93      148.20     29.82 o 
  -2   6   3      146.29       93.89     25.31 o 
  -1   6   3       22.28       20.71     18.33 o 
   0   6   3       37.92       17.70     17.46 o 
   1   6   3       20.35       40.06     19.40 o 
   6   6   3        2.73       11.78      6.89 o 
   7   6   3      147.42      147.23     13.05 o 
   8   6   3      222.07      206.13     14.85 o 
   9   6   3        1.42        2.46      6.20 o 
  10   6   3      100.94       96.50     11.71 o 
  11   6   3       47.99       31.71     14.67 o 
  12   6   3      349.05      375.58     37.95 o 
  13   6   3       20.74       19.01      8.22 o 
  14   6   3      141.57      139.18     17.89 o 
 -37   0   4        4.20        9.70     12.61 o 
 -36   0   4        1.19        5.45     16.34 o 
 -35   0   4       24.29       24.37     10.06 o 
 -34   0   4      437.28      494.81     26.83 o 
 -33   0   4      217.10      216.49     18.71 o 
 -32   0   4       47.53       66.82     13.89 o 
 -31   0   4       95.32       83.80     10.65 o 
 -30   0   4      157.88      182.26     15.44 o 
 -29   0   4        7.81        7.05      5.17 o 
 -28   0   4      135.51      159.03     16.60 o 
 -27   0   4        6.60        4.31      5.04 o 
 -26   0   4      142.04      143.14     11.75 o 
 -25   0   4        0.34        3.86      3.62 o 
 -24   0   4       12.00       10.97      3.98 o 
 -23   0   4       18.44       16.80      3.86 o 
 -22   0   4      252.41      292.45     10.46 o 
 -21   0   4       66.81       63.49      4.52 o 
 -20   0   4       29.16       34.60      3.82 o 
 -19   0   4      124.33      131.45      5.00 o 
 -18   0   4       90.52      101.25      3.54 o 
 -17   0   4      108.88      107.13      4.02 o 
 -16   0   4     4049.64     4758.04     47.00 o 
 -15   0   4      167.73      159.21      3.95 o 
 -14   0   4     2780.33     3174.18     33.54 o 
 -13   0   4      144.83      145.06      3.74 o 
 -12   0   4      614.99      665.12      9.21 o 
 -11   0   4       58.25       77.43      2.68 o 
 -10   0   4      147.31      131.10      3.32 o 
  -9   0   4       63.92       58.83      2.27 o 
  -8   0   4       54.89       65.66      2.35 o 
  -7   0   4     1982.32     1890.35     24.45 o 
  -6   0   4       30.41       54.37      2.34 o 
  -5   0   4     1331.75     1373.96     19.04 o 
  -4   0   4     9870.78    10784.52    133.66 o 
  -3   0   4      129.16       72.43      4.51 o 
  -2   0   4     3615.99     3952.61     49.70 o 
  -1   0   4        2.52       -0.88      1.01 o 
   0   0   4     2738.72     2613.88     36.69 o 
   1   0   4      794.57      618.50     10.33 o 
   2   0   4       12.40       30.66      2.61 o 
   3   0   4      425.36      369.82      7.14 o 
   4   0   4      821.74      763.77     12.53 o 
   5   0   4      918.36      813.03     14.50 o 
   6   0   4      383.45      399.98      6.89 o 
   7   0   4       82.55       85.09      3.01 o 
   8   0   4     1175.12     1363.95     18.34 o 
   9   0   4        1.09        1.53      1.23 o 
  10   0   4      152.65      220.78      6.47 o 
  11   0   4     3064.03     3096.65     38.83 o 
  12   0   4     4444.13     4708.36     57.54 o 
  13   0   4     3638.19     3687.79     43.89 o 
  14   0   4      592.97      747.24     11.64 o 
  15   0   4      226.58      261.58      5.99 o 
  16   0   4      944.05     1014.84     15.69 o 
  17   0   4       16.59       16.35      2.62 o 
  18   0   4      136.28      140.09      5.48 o 
  19   0   4       43.39       51.07      3.83 o 
  20   0   4       12.39       11.87      2.42 o 
  21   0   4        4.45        6.24      2.35 o 
  22   0   4      168.04      197.95      7.96 o 
  23   0   4       34.88       31.82      3.73 o 
  24   0   4       14.24       10.29      2.98 o 
  25   0   4      172.54      152.59      7.72 o 
  26   0   4       17.61       19.81      4.17 o 
  27   0   4       28.20       13.81      5.09 o 
  28   0   4       63.73       72.99      8.02 o 
  29   0   4       41.41       32.71      6.40 o 
  30   0   4       11.55       17.08      5.70 o 
  31   0   4        8.06       10.16      5.50 o 
  32   0   4        1.99        0.49      5.31 o 
  33   0   4        0.59        6.79      6.93 o 
  34   0   4        1.70        7.71      7.01 o 
  35   0   4       34.43       30.68      9.32 o 
  36   0   4      299.83      366.71     53.54 o 
 -36   1   4        2.99        1.03      6.72 o 
 -35   1   4        1.66        7.13      6.39 o 
 -34   1   4        0.43        3.50      6.01 o 
 -33   1   4        0.30        4.63      5.68 o 
 -32   1   4       12.79        8.59      5.70 o 
 -31   1   4        4.38        7.62      4.88 o 
 -30   1   4        0.50       -1.01      3.71 o 
 -29   1   4        5.36        6.36      3.95 o 
 -28   1   4      253.21      239.72      9.41 o 
 -27   1   4       15.96       12.12      3.38 o 
 -26   1   4       32.63       25.73      3.97 o 
 -25   1   4       55.79       47.30      4.08 o 
 -24   1   4        9.82        6.74      2.43 o 
 -23   1   4        0.51       -0.84      2.02 o 
 -22   1   4      310.23      354.36      7.50 o 
 -21   1   4      151.10      141.16      5.58 o 
 -20   1   4      325.45      363.45      6.85 o 
 -19   1   4       11.86       11.90      1.92 o 
 -18   1   4      119.43      129.73      3.91 o 
 -17   1   4        8.78        5.49      1.51 o 
 -16   1   4      113.53      112.67      3.83 o 
 -15   1   4       59.59       57.81      2.58 o 
 -14   1   4        2.22        1.63      1.12 o 
 -13   1   4       11.51       11.02      1.37 o 
 -12   1   4      101.64      100.90      2.67 o 
 -11   1   4      124.15      129.26      3.43 o 
 -10   1   4        0.32        6.89      1.05 o 
  -9   1   4      126.53      126.34      2.36 o 
  -8   1   4      302.57      323.46      4.06 o 
  -7   1   4        0.12        1.33      0.77 o 
  -6   1   4       16.53       20.77      1.17 o 
  -5   1   4      674.65      649.70      6.93 o 
  -4   1   4       88.26      127.79      2.61 o 
  -3   1   4       13.68       10.69      0.83 o 
  -2   1   4       65.14       47.47      1.77 o 
  -1   1   4     1496.60     1450.40     13.48 o 
   0   1   4      259.96      285.81      5.28 o 
   1   1   4     1027.48     1052.60     12.15 o 
   2   1   4     1119.64     1189.22     13.49 o 
   3   1   4       50.43       59.94      1.92 o 
   4   1   4       76.13       68.65      1.82 o 
   5   1   4     1586.83     1591.16     16.60 o 
   6   1   4       86.09      138.99      2.71 o 
   7   1   4     1509.24     1500.55     15.98 o 
   8   1   4      334.39      395.68      5.62 o 
   9   1   4       48.95       38.32      1.72 o 
  10   1   4      352.20      436.21      5.89 o 
  11   1   4      432.82      370.53      5.07 o 
  12   1   4       28.67       44.83      2.05 o 
  13   1   4       47.86       40.69      2.85 o 
  14   1   4      119.14      130.47      3.24 o 
  15   1   4       36.79       30.42      1.89 o 
  16   1   4       22.49       21.48      1.85 o 
  17   1   4       37.72       30.83      1.99 o 
  18   1   4      748.11      761.41     10.34 o 
  19   1   4      139.04      159.21      4.27 o 
  20   1   4        0.38        0.61      1.46 o 
  21   1   4       45.72       51.14      4.09 o 
  22   1   4       71.62       78.82      3.82 o 
  23   1   4      186.47      179.11      5.54 o 
  24   1   4      219.05      205.40      6.05 o 
  25   1   4       10.44       17.43      2.86 o 
  26   1   4       31.62       22.98      3.44 o 
  27   1   4       23.09       14.62      3.49 o 
  28   1   4       38.42       40.98      4.97 o 
  29   1   4        0.16        0.18      3.24 o 
  30   1   4        0.34       -1.81      3.30 o 
  31   1   4        5.25        0.79      3.68 o 
  32   1   4       31.65       33.01      6.58 o 
  33   1   4       34.50       41.55      8.39 o 
  34   1   4       13.01        9.98      6.49 o 
  35   1   4        0.01        7.04      6.65 o 
  36   1   4       22.84       16.29      8.30 o 
 -35   2   4       36.26       49.04      8.92 o 
 -34   2   4        6.61        9.50      6.62 o 
 -33   2   4        0.05        2.00      5.13 o 
 -32   2   4        4.30        6.64      5.18 o 
 -31   2   4        1.49        6.51      5.00 o 
 -30   2   4        9.77        5.50      4.33 o 
 -29   2   4       12.58       12.81      4.05 o 
 -28   2   4      265.19      258.55     10.89 o 
 -27   2   4      220.26      229.20     15.04 o 
 -26   2   4      138.12      148.84      7.27 o 
 -25   2   4       10.22       13.95      3.08 o 
 -24   2   4      120.77      121.64      6.81 o 
 -23   2   4       21.18       17.17      2.75 o 
 -22   2   4      622.11      527.96      9.77 o 
 -21   2   4        0.23        1.06      1.79 o 
 -20   2   4      162.13      163.83      5.03 o 
 -19   2   4        2.74        2.67      1.75 o 
 -18   2   4        0.25       -0.14      1.52 o 
 -17   2   4        6.28        4.76      1.59 o 
 -16   2   4       35.14       29.54      2.20 o 
 -15   2   4       28.89       23.19      2.42 o 
 -14   2   4      173.03      148.89      5.93 o 
 -13   2   4      159.55      144.29      4.58 o 
 -12   2   4        0.87        1.17      1.34 o 
 -11   2   4       84.15       77.06      2.78 o 
 -10   2   4      369.35      424.06      6.37 o 
  -9   2   4        0.79        1.92      1.05 o 
  -8   2   4      840.13      965.56     10.89 o 
  -7   2   4      482.83      453.13      6.58 o 
  -6   2   4       28.37       35.88      1.76 o 
  -5   2   4       35.12       44.78      1.80 o 
  -4   2   4       78.40      117.66      2.54 o 
  -3   2   4       91.91       98.21      2.27 o 
  -2   2   4     1021.16     1166.90     11.62 o 
  -1   2   4      589.73      566.85      7.17 o 
   0   2   4       51.00       59.10      2.05 o 
   1   2   4      445.90      458.94      6.26 o 
   2   2   4     1043.94     1261.98     15.82 o 
   3   2   4       37.42       31.44      1.70 o 
   4   2   4      101.74      180.15      3.52 o 
   5   2   4      160.81      183.61      3.15 o 
   6   2   4     1917.11     2093.14     20.88 o 
   7   2   4      834.05      903.84     10.80 o 
   8   2   4      668.06      810.47      9.69 o 
   9   2   4      330.02      342.90      5.54 o 
  10   2   4      104.39      151.65      3.23 o 
  11   2   4        8.88        4.11      1.06 o 
  12   2   4       25.37       18.78      1.50 o 
  13   2   4       32.43       25.97      1.80 o 
  14   2   4       13.97       11.15      1.55 o 
  15   2   4        2.01       -1.02      1.32 o 
  16   2   4      207.36      206.72      5.19 o 
  17   2   4      276.37      254.27      6.09 o 
  18   2   4      320.65      298.00      8.39 o 
  19   2   4      202.14      164.11      5.50 o 
  20   2   4      215.08      211.58      7.09 o 
  21   2   4       15.28       11.87      2.43 o 
  22   2   4       19.10       13.22      2.76 o 
  23   2   4        8.56       10.12      2.53 o 
  24   2   4      147.23      151.07      6.13 o 
  25   2   4       79.02       79.35      5.41 o 
  26   2   4       21.89       17.64      3.87 o 
  27   2   4       35.94       25.41      4.11 o 
  28   2   4       12.14       12.37      3.58 o 
  29   2   4       24.94       10.29      4.07 o 
  30   2   4      111.32       93.65      7.80 o 
  31   2   4        7.42        4.56      4.44 o 
  32   2   4        2.23       11.35      5.29 o 
  33   2   4       12.99       14.27      5.78 o 
  34   2   4        0.15       -0.38      5.96 o 
  35   2   4        0.85        2.07      6.01 o 
 -32   3   4       53.09       60.44     13.96 o 
 -31   3   4       43.86       15.23      7.31 o 
 -30   3   4       77.80       77.60      9.27 o 
 -29   3   4        4.02        6.20      4.65 o 
 -28   3   4       47.13       52.74      6.07 o 
 -27   3   4        1.58        1.81      3.84 o 
 -26   3   4        0.59        1.19      3.32 o 
 -25   3   4        5.55        5.71      3.29 o 
 -24   3   4        0.85        1.85      3.06 o 
 -23   3   4        6.67        6.84      2.93 o 
 -22   3   4       30.65       21.81      3.38 o 
 -21   3   4       25.41       22.63      3.20 o 
 -20   3   4       38.09       39.35      3.95 o 
 -19   3   4        0.71        1.09      2.03 o 
 -18   3   4       30.30       32.59      4.42 o 
 -17   3   4       12.30        4.43      2.10 o 
 -16   3   4     1503.59     1448.43     21.12 o 
 -15   3   4       60.81       54.52      3.53 o 
 -14   3   4     1891.03     1994.40     27.02 o 
 -13   3   4      256.41      272.22      7.26 o 
 -12   3   4       26.83       23.76      2.79 o 
 -11   3   4      116.87       99.57      4.72 o 
 -10   3   4      162.23      147.20      5.45 o 
  -9   3   4      358.68      345.02      7.39 o 
  -8   3   4      294.42      305.01      6.94 o 
  -7   3   4      345.99      295.18      6.16 o 
  -6   3   4        4.17        8.11      1.53 o 
  -5   3   4      145.45      159.17      3.94 o 
  -4   3   4      660.48      666.30      9.60 o 
  -3   3   4        0.01        0.60      1.20 o 
  -2   3   4      105.74      133.26      5.01 o 
  -1   3   4        4.81        8.72      1.80 o 
   0   3   4      175.42      177.41      4.86 o 
   1   3   4        7.94        8.76      1.52 o 
   2   3   4      138.23      155.56      5.25 o 
   3   3   4        0.01        0.41      1.38 o 
   4   3   4        3.77       -0.35      1.54 o 
   5   3   4       25.37       15.20      2.12 o 
   6   3   4       23.54       20.48      2.93 o 
   7   3   4       47.84       41.23      2.76 o 
   8   3   4      466.67      522.37      9.40 o 
   9   3   4        2.51        3.89      1.72 o 
  10   3   4      219.18      244.34      6.93 o 
  11   3   4     1069.71     1018.86     20.46 o 
  12   3   4     1885.95     1944.06     29.96 o 
  13   3   4     2472.40     2421.06     47.73 o 
  14   3   4       54.48       45.93      6.21 o 
  15   3   4      101.23      109.12      6.39 o 
  16   3   4      213.20      215.30      9.57 o 
  17   3   4       10.69       12.01      3.45 o 
  18   3   4        4.68        4.94      3.09 o 
  19   3   4        1.87        2.34      3.09 o 
  20   3   4       27.43       25.05      6.31 o 
  21   3   4       47.95       54.37      6.34 o 
  22   3   4        8.79       13.20      4.60 o 
  23   3   4        1.25       -3.62      3.62 o 
  24   3   4       20.54       26.71      5.72 o 
  25   3   4        8.60        5.15      5.25 o 
  26   3   4        0.38        8.67      3.98 o 
  27   3   4       12.77       10.14      4.56 o 
  28   3   4       25.45       21.23      4.83 o 
  29   3   4       25.82       28.73      5.52 o 
  30   3   4        6.31        0.44      4.36 o 
  31   3   4        1.68        4.33      5.43 o 
  32   3   4        5.44        3.02      5.85 o 
 -29   4   4       65.32       86.39     10.50 o 
 -28   4   4      611.27      795.74     30.59 o 
 -27   4   4       67.00       68.53      9.49 o 
 -26   4   4       21.04       31.21      7.28 o 
 -25   4   4       18.62       19.69      6.69 o 
 -24   4   4       33.60       32.89      6.90 o 
 -23   4   4       12.83       17.96      5.80 o 
 -22   4   4      420.04      456.23     31.03 o 
 -21   4   4      232.13      202.26     10.19 o 
 -20   4   4      857.37      942.33     26.80 o 
 -19   4   4        0.54        1.78      3.21 o 
 -18   4   4       49.49       45.99      5.44 o 
 -17   4   4       25.80       12.66      3.85 o 
 -16   4   4       67.11       51.09      8.08 o 
 -15   4   4       22.14       23.85      3.98 o 
 -14   4   4        6.74        6.56      3.15 o 
 -13   4   4       56.99       66.99      5.31 o 
 -12   4   4        2.17        3.08      2.69 o 
 -11   4   4       80.42       52.70      5.06 o 
 -10   4   4      157.89      128.05      7.47 o 
  -9   4   4        0.67        2.07      2.94 o 
  -8   4   4       47.01       30.43      4.33 o 
  -7   4   4       13.61        8.16      3.17 o 
  -6   4   4       11.23        7.23      3.13 o 
  -5   4   4       88.60      102.73     10.63 o 
  -4   4   4      154.82      148.10      6.95 o 
  -3   4   4      587.21      590.88     13.39 o 
  -2   4   4        2.35        2.65      2.72 o 
  -1   4   4      307.37      284.34     11.33 o 
   0   4   4        4.44        2.91      2.53 o 
   1   4   4      113.79      113.03      5.36 o 
   2   4   4      969.03     1093.57     17.86 o 
   3   4   4        7.79        6.15      3.14 o 
   4   4   4      352.74      421.42      9.32 o 
   5   4   4      225.58      232.28      7.80 o 
   6   4   4      344.99      401.36     21.97 o 
   7   4   4     1782.63     1776.15     40.35 o 
   8   4   4        4.17        8.12      3.42 o 
   9   4   4       66.00       81.98      8.21 o 
  10   4   4      357.33      380.60     11.57 o 
  11   4   4       15.21       25.13      4.51 o 
  12   4   4        1.76        3.63      3.33 o 
  13   4   4        5.75        7.94      4.10 o 
  14   4   4      137.85      152.95     11.72 o 
  15   4   4       80.52       76.03      8.86 o 
  16   4   4        5.75       -0.44      4.48 o 
  17   4   4        0.00        1.15      4.75 o 
  18   4   4      129.19      136.39     11.93 o 
  19   4   4       96.20       80.46     11.49 o 
  20   4   4       11.21       13.39      5.92 o 
  21   4   4        9.58       11.40      6.21 o 
  22   4   4       43.07       58.52     13.47 o 
  23   4   4        0.10       -0.83      5.49 o 
  24   4   4       11.57       19.46      6.90 o 
  25   4   4       77.43       76.20     13.53 o 
  26   4   4        5.21        3.57      6.70 o 
  27   4   4       43.12       44.72     15.50 o 
  28   4   4        0.93        4.23      7.86 o 
  29   4   4       43.94       36.81     11.05 o 
 -23   5   4       68.62       74.37      9.51 o 
 -22   5   4      815.36     1037.13     36.73 o 
 -21   5   4        0.19        5.78      5.47 o 
 -20   5   4        6.77        7.50      5.10 o 
 -19   5   4       38.65       45.20      6.81 o 
 -18   5   4       19.11       25.45      5.70 o 
 -17   5   4       36.34       37.07      6.14 o 
 -16   5   4        0.00        3.57      4.27 o 
 -15   5   4        0.08        2.67      4.02 o 
 -14   5   4        2.43        6.23      4.05 o 
 -13   5   4        8.74        2.21      3.81 o 
 -12   5   4       11.00       10.29      4.07 o 
 -11   5   4        0.14        0.77      3.43 o 
 -10   5   4        5.36        4.04      3.95 o 
  -9   5   4       36.03       38.92      5.13 o 
  -8   5   4       47.29       38.97      5.15 o 
  -7   5   4       47.00       63.01      8.05 o 
  -6   5   4        4.72       13.74      4.73 o 
  -5   5   4        0.07        3.56      4.36 o 
  -4   5   4       76.90       92.64      8.01 o 
  -3   5   4       37.53       31.22      5.52 o 
  -2   5   4       89.70       91.05      8.52 o 
  -1   5   4      133.39      140.62      9.16 o 
   0   5   4       68.66       80.91      7.46 o 
   1   5   4     1117.53     1197.65     26.42 o 
   2   5   4      175.03      180.83     11.16 o 
   3   5   4      179.44      195.63     18.50 o 
   4   5   4      609.85      663.25     19.98 o 
   5   5   4      341.54      306.32     12.53 o 
   6   5   4        7.99        9.26      4.28 o 
   7   5   4       50.13       43.94      6.82 o 
   8   5   4      381.07      437.75     32.18 o 
   9   5   4       54.08       60.20      8.01 o 
  10   5   4        2.03        5.22      5.27 o 
  11   5   4       68.23       73.58     10.16 o 
  12   5   4        1.23        5.84      5.59 o 
  13   5   4        1.95        6.32      5.59 o 
  14   5   4        9.34        8.37      6.29 o 
  15   5   4        1.23        6.77      5.28 o 
  16   5   4       28.72       38.03      7.84 o 
  17   5   4       34.80       38.87      8.54 o 
  18   5   4        0.90       -0.03      5.42 o 
  19   5   4       33.51       31.73      7.96 o 
  20   5   4      106.15      123.97     13.06 o 
  21   5   4       31.21       35.91      8.88 o 
  22   5   4        0.01        7.87      7.11 o 
  23   5   4       15.81       10.67      7.77 o 
 -13   6   4       27.62       30.75      6.18 o 
 -12   6   4       57.18       45.79      6.34 o 
 -11   6   4        5.83        8.24      4.55 o 
 -10   6   4        6.02        4.26      4.92 o 
  -9   6   4       19.40       15.90      5.83 o 
  -8   6   4        3.13        5.01      6.57 o 
  -7   6   4        4.58       10.44      8.40 o 
  -6   6   4        0.32        9.08      6.69 o 
  -5   6   4      258.72      276.94     15.15 o 
  -4   6   4       40.67       59.24     10.24 o 
  -3   6   4        8.02        7.25     12.51 o 
  -2   6   4      219.07      172.93     20.95 o 
  -1   6   4       42.37       30.54     13.30 o 
   0   6   4       43.79       47.89     13.72 o 
   1   6   4       17.96       18.59     11.34 o 
   2   6   4        0.08        1.48     10.26 o 
   6   6   4        3.60       12.41      6.79 o 
   7   6   4       20.01        7.90      6.93 o 
   8   6   4      225.17      210.88     17.73 o 
   9   6   4      128.78      104.88     12.83 o 
  10   6   4      180.57      198.38     15.78 o 
  11   6   4       57.33       44.95      9.88 o 
  12   6   4       62.75       54.07     14.14 o 
  13   6   4       30.22       10.13      7.55 o 
 -36   1   5        4.48        6.61      6.50 o 
 -35   1   5       23.85       14.42      9.86 o 
 -34   1   5        0.95        0.55      5.81 o 
 -33   1   5       62.19       70.04      9.41 o 
 -32   1   5       21.36       27.75      7.04 o 
 -31   1   5        2.54        1.62      5.12 o 
 -30   1   5        0.01        1.19      4.00 o 
 -29   1   5        5.17        1.10      3.98 o 
 -28   1   5       13.18       14.77      4.14 o 
 -27   1   5      605.54      614.50     13.85 o 
 -26   1   5       25.62       19.96      3.64 o 
 -25   1   5       67.27       65.45      6.05 o 
 -24   1   5       38.67       45.16      3.85 o 
 -23   1   5        0.10        3.23      2.15 o 
 -22   1   5        0.37       -0.23      1.94 o 
 -21   1   5      446.27      520.83      8.51 o 
 -20   1   5      106.23      102.93      4.42 o 
 -19   1   5       90.21      120.94      4.72 o 
 -18   1   5       44.29       32.86      2.95 o 
 -17   1   5       78.62       94.05      3.47 o 
 -16   1   5        0.06        0.72      1.28 o 
 -15   1   5      136.87      115.41      3.76 o 
 -14   1   5        7.50        5.65      1.07 o 
 -13   1   5       32.35       27.59      1.54 o 
 -12   1   5      194.16      217.03      3.39 o 
 -11   1   5        4.80        4.92      0.97 o 
 -10   1   5      264.68      278.73      3.86 o 
  -9   1   5      957.25     1173.70     10.89 o 
  -8   1   5       24.71       19.71      1.21 o 
  -7   1   5      625.92      710.79      7.19 o 
  -6   1   5        6.45        5.23      0.93 o 
  -5   1   5      340.42      346.55      4.17 o 
  -4   1   5       15.64       11.57      0.94 o 
  -3   1   5      703.68      887.37      8.25 o 
  -2   1   5       38.35       34.39      1.49 o 
  -1   1   5       12.47       23.98      1.42 o 
   0   1   5     2245.29     2196.67     21.83 o 
   1   1   5     1447.95     1564.84     16.68 o 
   2   1   5     1250.36     1305.40     14.11 o 
   3   1   5     2302.98     2766.53     27.78 o 
   4   1   5       74.46       98.44      2.67 o 
   5   1   5      181.29      245.95      3.75 o 
   6   1   5     1295.61     1344.14     14.20 o 
   7   1   5      992.70     1115.76     12.75 o 
   8   1   5      882.64      894.96     10.74 o 
   9   1   5      407.29      506.12      7.01 o 
  10   1   5        7.43        9.81      1.30 o 
  11   1   5      136.02      153.17      3.41 o 
  12   1   5       12.66       16.34      1.52 o 
  13   1   5       92.47      102.15      3.56 o 
  14   1   5        8.55        8.95      1.42 o 
  15   1   5        3.11        2.89      1.28 o 
  16   1   5       36.81       34.45      2.48 o 
  17   1   5      153.26      152.97      4.36 o 
  18   1   5       37.12       32.46      2.34 o 
  19   1   5      141.97      136.70      4.06 o 
  20   1   5      235.85      225.89      5.18 o 
  21   1   5       59.53       60.83      3.30 o 
  22   1   5       50.00       45.62      3.11 o 
  23   1   5       36.85       31.82      3.33 o 
  24   1   5        0.82        1.36      2.28 o 
  25   1   5       48.88       39.68      4.24 o 
  26   1   5        2.50        3.06      2.84 o 
  27   1   5        5.03        5.03      3.20 o 
  28   1   5       32.20       31.76      4.78 o 
  29   1   5       31.83       26.65      4.64 o 
  30   1   5       35.36       24.61      5.99 o 
  31   1   5      502.79      543.72     17.27 o 
  32   1   5       55.40       68.30      8.81 o 
  33   1   5        3.34       11.47      6.20 o 
  34   1   5       14.70       25.60      7.74 o 
  35   1   5        0.34        7.01      6.59 o 
 -34   2   5        0.14       -4.55      5.79 o 
 -33   2   5       74.06       89.80     36.64 o 
 -32   2   5        8.44        8.16      5.20 o 
 -31   2   5        0.40        4.34      5.00 o 
 -30   2   5        0.13        0.41      4.43 o 
 -29   2   5        6.07        5.13      5.18 o 
 -28   2   5       10.99       12.80      4.50 o 
 -27   2   5      127.13      144.41     11.91 o 
 -26   2   5       64.51       61.65      7.07 o 
 -25   2   5      199.32      205.95      9.78 o 
 -24   2   5        2.82        5.28      2.69 o 
 -23   2   5       41.93       40.52      3.48 o 
 -22   2   5        5.48        9.05      2.20 o 
 -21   2   5      360.13      297.45      6.77 o 
 -20   2   5        0.12        0.99      1.79 o 
 -19   2   5       26.16       12.66      2.11 o 
 -18   2   5        0.11        4.32      1.70 o 
 -17   2   5        0.38        2.49      1.59 o 
 -16   2   5        2.41       -0.17      1.39 o 
 -15   2   5      564.94      543.17      8.43 o 
 -14   2   5       41.24       29.59      2.77 o 
 -13   2   5      101.54       97.37      3.82 o 
 -12   2   5      170.34      140.58      4.49 o 
 -11   2   5       19.44       17.54      1.67 o 
 -10   2   5      127.24      121.76      3.09 o 
  -9   2   5      838.04      739.69      8.75 o 
  -8   2   5        0.70        1.36      1.11 o 
  -7   2   5        4.89        5.01      1.16 o 
  -6   2   5        0.40        1.15      1.10 o 
  -5   2   5       98.77       86.09      2.57 o 
  -4   2   5       20.84       15.51      1.64 o 
  -3   2   5      491.40      528.57      7.09 o 
  -2   2   5        0.56        1.50      1.17 o 
  -1   2   5       64.06       99.42      2.68 o 
   0   2   5     1011.93     1010.50     11.94 o 
   1   2   5      185.32      215.02      4.36 o 
   2   2   5     1123.33     1120.65     14.19 o 
   3   2   5       31.15       33.02      2.54 o 
   4   2   5      123.12      133.51      3.67 o 
   5   2   5      448.03      489.66      7.92 o 
   6   2   5      528.00      497.75      7.47 o 
   7   2   5      152.17      155.91      4.75 o 
   8   2   5      397.31      416.62      7.89 o 
   9   2   5       75.90      114.01      3.34 o 
  10   2   5        0.63        2.26      1.05 o 
  11   2   5       61.62       62.16      2.44 o 
  12   2   5       26.18       25.06      2.17 o 
  13   2   5       12.53        5.62      1.42 o 
  14   2   5       14.18        8.96      1.61 o 
  15   2   5        9.10        6.23      1.63 o 
  16   2   5       18.93       18.89      2.21 o 
  17   2   5        3.94        2.44      1.72 o 
  18   2   5       98.31      105.45      4.27 o 
  19   2   5       14.19       12.73      2.29 o 
  20   2   5        0.01        1.35      2.05 o 
  21   2   5      116.31      109.80      5.34 o 
  22   2   5       49.06       49.19      4.45 o 
  23   2   5        6.80        5.01      2.84 o 
  24   2   5       22.56       16.49      3.45 o 
  25   2   5       77.67       63.70      7.78 o 
  26   2   5       15.60       10.79      3.47 o 
  27   2   5       52.85       46.20      8.46 o 
  28   2   5       72.92       92.29     11.28 o 
  29   2   5        0.92        5.81      4.63 o 
  30   2   5       10.54        6.78      5.56 o 
  31   2   5        2.19        8.55      5.05 o 
  32   2   5       50.54       45.32      7.21 o 
  33   2   5        0.94        2.50      5.89 o 
  34   2   5       36.32       32.98      7.96 o 
 -32   3   5        2.71        6.21      6.26 o 
 -31   3   5       89.11       82.92     13.61 o 
 -30   3   5        4.59        8.97      6.15 o 
 -29   3   5        0.50        3.82      5.58 o 
 -28   3   5        1.01        3.76      4.60 o 
 -27   3   5       22.69       42.71      5.83 o 
 -26   3   5        0.23        0.37      3.76 o 
 -25   3   5        4.36        8.00      3.59 o 
 -24   3   5       12.79        7.93      3.33 o 
 -23   3   5       14.15       11.81      3.34 o 
 -22   3   5        2.26        1.96      2.74 o 
 -21   3   5      106.66       82.26      5.50 o 
 -20   3   5        5.14        0.92      2.68 o 
 -19   3   5       37.95       33.10      4.08 o 
 -18   3   5      101.05      108.39      5.56 o 
 -17   3   5        1.95        6.59      2.55 o 
 -16   3   5       27.91       25.41      3.72 o 
 -15   3   5        9.97        2.10      2.16 o 
 -14   3   5       16.49       17.92      2.69 o 
 -13   3   5      185.29      235.84      6.67 o 
 -12   3   5       14.18        9.50      2.81 o 
 -11   3   5        0.03        1.95      2.35 o 
 -10   3   5       41.95       43.23      4.02 o 
  -9   3   5      157.86      133.37      6.36 o 
  -8   3   5      399.81      354.82      8.59 o 
  -7   3   5      112.26      121.55      5.08 o 
  -6   3   5       81.33       57.42      3.45 o 
  -5   3   5        2.22        3.94      1.76 o 
  -4   3   5       90.73      110.21      4.16 o 
  -3   3   5      565.51      543.49      9.62 o 
  -2   3   5      107.47      120.80      4.06 o 
  -1   3   5       67.05       83.97      3.49 o 
   0   3   5        8.82        7.49      1.69 o 
   1   3   5       26.92       40.69      2.60 o 
   2   3   5        5.73        3.64      1.63 o 
   3   3   5        0.57        1.51      1.55 o 
   4   3   5        0.75        2.84      1.64 o 
   5   3   5        6.98        6.62      1.83 o 
   6   3   5        4.74        4.08      1.78 o 
   7   3   5        4.56        6.41      1.94 o 
   8   3   5        0.06        2.46      1.83 o 
   9   3   5      291.26      311.52      7.64 o 
  10   3   5       61.99       65.43      3.91 o 
  11   3   5      225.83      262.69      8.45 o 
  12   3   5      184.18      183.69      6.46 o 
  13   3   5       16.43        9.77      2.48 o 
  14   3   5       24.51       15.63      3.47 o 
  15   3   5       96.68      100.17      6.80 o 
  16   3   5       17.16        8.40      3.32 o 
  17   3   5        0.33       -0.42      2.88 o 
  18   3   5       63.94       75.14      6.43 o 
  19   3   5       53.97       58.76      8.63 o 
  20   3   5       78.71       65.70      7.06 o 
  21   3   5       17.91       14.51      4.68 o 
  22   3   5       17.73        9.50      7.13 o 
  23   3   5       36.71       35.46      7.61 o 
  24   3   5        8.81       11.55      5.66 o 
  25   3   5        5.12        8.16      5.83 o 
  26   3   5        0.40        3.96      3.72 o 
  27   3   5        3.92        2.57      4.01 o 
  28   3   5       33.04       26.76      5.92 o 
  29   3   5        6.29        6.19      4.66 o 
  30   3   5        0.73        5.70      4.75 o 
  31   3   5        2.94        6.44      5.91 o 
  32   3   5        0.67        4.20     13.17 o 
 -28   4   5       18.12       33.97      8.46 o 
 -27   4   5      851.75     1161.68     51.19 o 
 -26   4   5       36.66       39.43      7.62 o 
 -25   4   5       23.89       14.52      6.25 o 
 -24   4   5       49.44       38.11     11.28 o 
 -23   4   5       20.01       19.72      5.44 o 
 -22   4   5       29.17       36.25      6.12 o 
 -21   4   5      127.77      109.59      8.82 o 
 -20   4   5       48.93       36.77      5.56 o 
 -19   4   5      510.15      496.90     19.70 o 
 -18   4   5      104.21      104.92      7.65 o 
 -17   4   5        8.46        7.37      3.69 o 
 -16   4   5       24.12       21.44      6.21 o 
 -15   4   5        0.10       -0.82      3.20 o 
 -14   4   5        1.76        1.32      3.05 o 
 -13   4   5       35.34       35.65      4.76 o 
 -12   4   5       31.68       36.94      4.47 o 
 -11   4   5       18.19       13.66      5.29 o 
 -10   4   5      104.94      104.37      8.92 o 
  -9   4   5       15.88       14.55      3.50 o 
  -8   4   5        0.28        0.23      2.96 o 
  -7   4   5       29.58       28.82      4.16 o 
  -6   4   5       41.59       32.29      4.15 o 
  -5   4   5       19.92       18.62      3.51 o 
  -4   4   5        0.08       -1.96      2.48 o 
  -3   4   5      843.28      932.93     17.75 o 
  -2   4   5      414.49      411.84      9.77 o 
  -1   4   5      110.96       98.94      5.00 o 
   0   4   5      470.64      469.52     10.50 o 
   1   4   5       27.34       23.50      4.24 o 
   2   4   5      192.32      187.48      6.61 o 
   3   4   5      600.80      656.91     13.98 o 
   4   4   5       34.56       38.38      3.93 o 
   5   4   5      134.97      167.76      7.35 o 
   6   4   5      708.13      694.55     17.82 o 
   7   4   5      178.59      192.44     13.38 o 
   8   4   5      598.09      570.52     16.64 o 
   9   4   5       79.07       80.09      9.31 o 
  10   4   5        0.22        4.92      3.43 o 
  11   4   5       62.83       69.88      7.36 o 
  12   4   5       18.74       24.07      5.92 o 
  13   4   5        3.33        6.52      6.99 o 
  14   4   5        0.30        6.09      4.75 o 
  15   4   5       50.64       56.25      9.06 o 
  16   4   5        0.35        7.98      4.70 o 
  17   4   5       38.24       33.93     13.01 o 
  18   4   5       24.03       26.59      8.04 o 
  19   4   5        0.56       -0.44      4.80 o 
  20   4   5        0.00        3.85      5.03 o 
  21   4   5       24.00       57.98      8.84 o 
  22   4   5       53.07       54.31     10.26 o 
  23   4   5        4.49        5.13      5.84 o 
  24   4   5       72.24       73.64      9.95 o 
  25   4   5      281.60      308.20     44.30 o 
  26   4   5        0.10       10.74      6.87 o 
  27   4   5        0.04        4.41      8.03 o 
  28   4   5        0.19        7.27      8.92 o 
 -22   5   5       69.19       66.40      9.40 o 
 -21   5   5      544.99      722.19     24.92 o 
 -20   5   5       60.98       63.24      8.12 o 
 -19   5   5        6.24        5.88      4.89 o 
 -18   5   5        0.42        4.30      4.63 o 
 -17   5   5       17.59        8.97      4.87 o 
 -16   5   5        5.14       -1.51      4.16 o 
 -15   5   5       86.96       73.46      7.36 o 
 -14   5   5       10.35       13.43      5.21 o 
 -13   5   5       23.58       27.84      4.96 o 
 -12   5   5        1.33        0.19      3.46 o 
 -11   5   5       38.04       27.09      4.60 o 
 -10   5   5        9.06        7.03      4.01 o 
  -9   5   5       32.31       27.93      5.05 o 
  -8   5   5        9.30        9.28      4.03 o 
  -7   5   5        0.08        1.68      3.57 o 
  -6   5   5        2.05        2.81      3.52 o 
  -5   5   5       12.72       10.71      3.65 o 
  -4   5   5        1.01        4.55      4.31 o 
  -3   5   5       42.21       40.94      6.34 o 
  -2   5   5       12.66       17.01      5.06 o 
  -1   5   5       70.32      102.24     11.28 o 
   0   5   5      252.89      262.28     12.06 o 
   1   5   5       17.98       18.71      5.31 o 
   2   5   5     1245.57     1288.00     33.31 o 
   3   5   5      336.01      419.26     13.55 o 
   4   5   5      246.54      229.36     12.37 o 
   5   5   5        4.55        3.27      3.71 o 
   6   5   5      415.42      431.53     25.37 o 
   7   5   5      124.89      100.61      9.62 o 
   8   5   5      468.76      493.49     20.53 o 
   9   5   5      141.31      173.35     23.25 o 
  10   5   5        8.04        4.86      5.51 o 
  11   5   5        1.32       -1.73      6.13 o 
  12   5   5        0.00        0.74      5.49 o 
  13   5   5        9.89       10.40      6.83 o 
  14   5   5        3.65        4.72      6.37 o 
  15   5   5        1.48        5.25      6.28 o 
  16   5   5        0.01       -0.90      5.62 o 
  17   5   5       12.74       21.45      8.24 o 
  18   5   5       10.63        8.94      6.94 o 
  19   5   5       14.41       17.69      7.60 o 
  20   5   5       54.00       37.80      9.35 o 
  21   5   5        1.12       -1.49      6.82 o 
  22   5   5        9.11        2.46      7.65 o 
 -12   6   5       20.30       10.10      5.63 o 
 -11   6   5       14.26       21.58      6.10 o 
 -10   6   5        6.11        9.99      4.68 o 
  -9   6   5      148.56      146.52     10.62 o 
  -8   6   5       33.85       38.22      7.91 o 
  -7   6   5       39.57       40.00      8.31 o 
  -6   6   5       97.66       96.04     10.71 o 
  -5   6   5        4.27       19.69      7.23 o 
  -4   6   5      588.00      597.19     21.28 o 
  -3   6   5       80.35       96.89     14.29 o 
  -2   6   5        0.03        2.66      8.94 o 
  -1   6   5       80.33       91.21     17.71 o 
   0   6   5        0.06       -2.69     11.38 o 
   1   6   5        0.06        6.91     11.27 o 
   2   6   5       33.99       46.76     14.48 o 
   4   6   5       20.85        7.86      6.69 o 
   5   6   5       16.12       19.64      7.95 o 
   6   6   5        9.91       16.78      8.29 o 
   7   6   5        1.36       -2.86      6.74 o 
   8   6   5       77.97       81.73     38.92 o 
   9   6   5       91.14       95.46     11.93 o 
  10   6   5       24.06       10.63      7.74 o 
  11   6   5       56.41       36.97     20.20 o 
  12   6   5      154.85      180.60     29.63 o 
 -35   0   6        0.59        2.96     10.38 o 
 -34   0   6        0.82       14.84     11.59 o 
 -33   0   6       41.58       52.47     14.65 o 
 -32   0   6      831.96      914.09     49.76 o 
 -31   0   6       31.13       25.36      9.44 o 
 -30   0   6       55.38       46.39     10.93 o 
 -29   0   6       27.31       19.60      6.91 o 
 -28   0   6        4.08        6.89      5.43 o 
 -27   0   6        1.58        5.29      5.09 o 
 -26   0   6        0.12        1.45      4.35 o 
 -25   0   6       43.98       32.28      6.71 o 
 -24   0   6       78.39       78.98      8.39 o 
 -23   0   6      134.48      106.22      8.73 o 
 -22   0   6       29.32       25.10      4.56 o 
 -21   0   6        0.13        1.42      2.60 o 
 -20   0   6      649.36      681.39     13.30 o 
 -19   0   6      124.66      121.48      5.44 o 
 -18   0   6        0.10       -0.01      2.16 o 
 -17   0   6       23.06       12.76      2.33 o 
 -16   0   6       41.02       40.75      3.21 o 
 -15   0   6        3.26        3.11      1.78 o 
 -14   0   6      108.92       89.91      3.63 o 
 -13   0   6       20.76       18.13      2.11 o 
 -12   0   6      137.87      146.42      5.13 o 
 -11   0   6        5.07        5.89      1.60 o 
 -10   0   6        1.01        1.69      1.30 o 
  -9   0   6       88.51       82.80      3.17 o 
  -8   0   6     1579.90     1982.52     24.89 o 
  -7   0   6        2.30        2.06      1.36 o 
  -6   0   6      122.41      119.25      3.71 o 
  -5   0   6     4025.57     4271.50     49.27 o 
  -4   0   6     2420.19     2644.81     30.08 o 
  -3   0   6     2853.56     3085.08     34.61 o 
  -2   0   6     3534.86     4381.76     50.75 o 
  -1   0   6      302.77      301.60      5.44 o 
   0   0   6      207.43      251.21      5.07 o 
   1   0   6      165.54      175.24      4.13 o 
   2   0   6       72.78       57.26      3.62 o 
   3   0   6      157.23      127.42      4.29 o 
   4   0   6       57.69       78.95      3.78 o 
   5   0   6       45.36       40.27      2.96 o 
   6   0   6       59.12       72.01      3.74 o 
   7   0   6       31.80       63.70      3.30 o 
   8   0   6       41.04       65.59      3.61 o 
   9   0   6        6.48        0.72      1.58 o 
  10   0   6       65.51       56.77      3.33 o 
  11   0   6       12.45       15.97      2.28 o 
  12   0   6        2.06        3.48      1.83 o 
  13   0   6        4.24        8.43      2.09 o 
  14   0   6      162.12      184.88      6.01 o 
  15   0   6       24.62       38.78      3.38 o 
  16   0   6        7.14        2.72      1.95 o 
  17   0   6      182.50      160.20      6.79 o 
  18   0   6       10.00       13.27      2.58 o 
  19   0   6      293.97      228.02      7.72 o 
  20   0   6      112.46       69.69      4.89 o 
  21   0   6       22.70       21.34      3.38 o 
  22   0   6       16.65       11.85      3.13 o 
  23   0   6      291.68      308.84      9.72 o 
  24   0   6      280.54      310.60     11.01 o 
  25   0   6       41.23       31.20      5.90 o 
  26   0   6      883.16      826.29     21.16 o 
  27   0   6      184.35      180.58     13.44 o 
  28   0   6       21.88       21.17      5.75 o 
  29   0   6        4.41        3.64      4.94 o 
  30   0   6        1.52        7.88      5.43 o 
  31   0   6        8.31        8.50      5.91 o 
  32   0   6       45.97       49.42      9.75 o 
  33   0   6       10.22       13.56      7.40 o 
  34   0   6        0.35       -1.60      7.00 o 
  35   0   6       33.81       27.79      8.98 o 
 -35   1   6        1.94       -2.59      6.06 o 
 -34   1   6        0.37        3.69      6.36 o 
 -33   1   6        5.53        5.80      6.05 o 
 -32   1   6        0.28       -0.47      5.61 o 
 -31   1   6        0.07        0.99      5.32 o 
 -30   1   6        1.67        1.45      4.75 o 
 -29   1   6        0.30        2.34      3.97 o 
 -28   1   6        6.50        6.48      3.91 o 
 -27   1   6        1.27        0.33      3.14 o 
 -26   1   6      240.37      224.60     10.66 o 
 -25   1   6        3.44        5.43      2.67 o 
 -24   1   6        4.05        7.27      2.68 o 
 -23   1   6        7.99        7.90      2.45 o 
 -22   1   6        2.87        3.19      2.20 o 
 -21   1   6        7.11        7.64      2.23 o 
 -20   1   6      276.73      277.33      6.12 o 
 -19   1   6      116.57      109.03      4.02 o 
 -18   1   6      219.04      228.39      5.35 o 
 -17   1   6      349.04      288.43      5.78 o 
 -16   1   6        6.35        5.14      1.62 o 
 -15   1   6        8.86        8.92      1.63 o 
 -14   1   6     1415.06     1491.61     14.25 o 
 -13   1   6       68.74       56.66      2.08 o 
 -12   1   6       43.12       34.79      1.72 o 
 -11   1   6      788.26      748.13      8.01 o 
 -10   1   6      249.66      230.79      3.71 o 
  -9   1   6      618.66      607.77      6.93 o 
  -8   1   6     2098.04     2302.01     19.17 o 
  -7   1   6        1.61        2.70      0.96 o 
  -6   1   6      128.25      158.64      2.85 o 
  -5   1   6       26.78       19.75      1.23 o 
  -4   1   6       26.94       30.61      1.30 o 
  -3   1   6        1.71        1.29      0.87 o 
  -2   1   6      688.05      828.09      8.71 o 
  -1   1   6       18.45       17.76      1.29 o 
   0   1   6       43.54       34.78      1.92 o 
   1   1   6       83.80      105.43      2.76 o 
   2   1   6      443.39      460.09      6.33 o 
   3   1   6      316.20      320.45      4.75 o 
   4   1   6        1.60        8.75      1.22 o 
   5   1   6       34.38       36.00      1.88 o 
   6   1   6        0.73        2.62      0.96 o 
   7   1   6      255.00      252.30      4.33 o 
   8   1   6     1305.71     1249.60     14.72 o 
   9   1   6      225.06      221.52      5.14 o 
  10   1   6        2.06        4.65      1.25 o 
  11   1   6      194.78      179.16      4.12 o 
  12   1   6       19.28       25.83      2.24 o 
  13   1   6      236.60      185.06      5.42 o 
  14   1   6       29.18       18.19      1.97 o 
  15   1   6        1.39        2.72      1.50 o 
  16   1   6      114.73      117.55      3.81 o 
  17   1   6       31.49       20.64      2.48 o 
  18   1   6      158.35      146.41      4.31 o 
  19   1   6       72.14       47.92      2.97 o 
  20   1   6      253.79      203.12      5.97 o 
  21   1   6      173.54      155.00      7.07 o 
  22   1   6       10.53        9.39      2.47 o 
  23   1   6       12.37       11.52      2.77 o 
  24   1   6       22.09       16.46      3.20 o 
  25   1   6       40.33       39.31      4.52 o 
  26   1   6        5.47        6.40      3.11 o 
  27   1   6        2.11        1.86      3.46 o 
  28   1   6        6.30       12.92      4.14 o 
  29   1   6       18.74        9.66      4.07 o 
  30   1   6        7.66       10.39      4.26 o 
  31   1   6       22.44       20.09      5.43 o 
  32   1   6        7.44       -0.41      4.96 o 
  33   1   6       13.46       16.05      6.53 o 
  34   1   6        2.68       12.71      7.29 o 
  35   1   6       47.00       52.54     17.89 o 
 -34   2   6        2.50        3.30     13.58 o 
 -33   2   6        7.16        6.41      5.72 o 
 -32   2   6        7.66       11.46      5.21 o 
 -31   2   6        0.89       -0.64      4.14 o 
 -30   2   6       10.67        5.61      4.39 o 
 -29   2   6       41.02       26.14      4.77 o 
 -28   2   6        3.45        4.18      3.72 o 
 -27   2   6        0.24        2.63      3.14 o 
 -26   2   6      294.81      304.45      9.67 o 
 -25   2   6       22.43       16.32      3.22 o 
 -24   2   6       59.28       68.18      4.31 o 
 -23   2   6        2.57       10.35      2.55 o 
 -22   2   6        0.06        4.05      2.22 o 
 -21   2   6       10.94       11.96      2.23 o 
 -20   2   6       78.14       66.73      3.56 o 
 -19   2   6        0.43        1.44      1.70 o 
 -18   2   6        4.56        5.75      1.89 o 
 -17   2   6      345.68      340.61      6.54 o 
 -16   2   6        9.38       12.71      1.93 o 
 -15   2   6      210.86      195.68      5.19 o 
 -14   2   6        0.15        6.65      1.59 o 
 -13   2   6      704.07      670.91     10.53 o 
 -12   2   6       97.96      115.74      5.06 o 
 -11   2   6      890.13      774.12     11.16 o 
 -10   2   6      135.58      149.89      4.01 o 
  -9   2   6       22.19       15.44      1.64 o 
  -8   2   6     1657.00     1611.04     17.05 o 
  -7   2   6       39.72       32.97      1.98 o 
  -6   2   6       82.23       69.93      2.90 o 
  -5   2   6      144.96      147.16      4.31 o 
  -4   2   6       28.59       19.61      1.61 o 
  -3   2   6       33.55       26.33      1.94 o 
  -2   2   6       27.42       44.98      2.52 o 
  -1   2   6       32.90       32.73      2.28 o 
   0   2   6        0.16        0.31      1.38 o 
   1   2   6      808.94      840.10     12.39 o 
   2   2   6      650.87      691.81     11.76 o 
   3   2   6      761.54      749.67     11.87 o 
   4   2   6     1027.87     1185.06     16.89 o 
   5   2   6      144.90      149.37      4.67 o 
   6   2   6       25.15       26.91      2.41 o 
   7   2   6      178.82      188.18      6.97 o 
   8   2   6      249.17      250.56      6.18 o 
   9   2   6        3.80        4.19      1.33 o 
  10   2   6       52.85       35.92      2.95 o 
  11   2   6      122.46      113.86      4.37 o 
  12   2   6      145.17      156.66      4.28 o 
  13   2   6        1.23       -1.40      1.40 o 
  14   2   6      195.73      220.34      6.21 o 
  15   2   6      275.81      240.88      8.21 o 
  16   2   6       95.21       75.31      4.64 o 
  17   2   6       16.28       14.40      2.60 o 
  18   2   6      218.47      215.77      6.77 o 
  19   2   6      242.65      239.32      9.57 o 
  20   2   6       40.22       45.71      3.99 o 
  21   2   6       54.40       57.18      6.50 o 
  22   2   6       81.72       94.63     10.09 o 
  23   2   6       11.01       14.03      3.49 o 
  24   2   6        0.00        2.45      3.20 o 
  25   2   6       54.40       57.11      6.54 o 
  26   2   6       39.82       48.71      5.45 o 
  27   2   6        1.59        0.82      3.56 o 
  28   2   6        0.03        2.23      4.33 o 
  29   2   6       23.86       38.55      6.69 o 
  30   2   6       44.03       42.86      7.02 o 
  31   2   6       15.20       10.01      5.44 o 
  32   2   6      221.25      221.22     21.77 o 
  33   2   6        1.84       13.10      6.46 o 
 -31   3   6      216.25      219.37     12.90 o 
 -30   3   6       21.75       14.83     10.47 o 
 -29   3   6        0.46        1.21      5.29 o 
 -28   3   6       34.78       42.12      6.84 o 
 -27   3   6       16.41       17.90      4.99 o 
 -26   3   6        0.27       -0.35      4.09 o 
 -25   3   6        3.23        7.77      3.99 o 
 -24   3   6        5.00        3.52      3.34 o 
 -23   3   6        7.34       12.96      3.74 o 
 -22   3   6       51.27       45.69      4.94 o 
 -21   3   6        1.27        3.62      3.17 o 
 -20   3   6       36.67       39.32      4.43 o 
 -19   3   6       46.31       47.22      4.97 o 
 -18   3   6        4.12        6.57      2.88 o 
 -17   3   6        1.67        0.00      2.28 o 
 -16   3   6      108.72      113.50      5.51 o 
 -15   3   6       76.17       84.78      5.19 o 
 -14   3   6        0.09        3.29      2.26 o 
 -13   3   6       18.01        9.35      2.44 o 
 -12   3   6        0.04       -0.45      2.08 o 
 -11   3   6       11.63       11.33      2.73 o 
 -10   3   6       10.63        4.62      2.69 o 
  -9   3   6        6.58        7.62      2.70 o 
  -8   3   6     1506.13     1614.98     25.45 o 
  -7   3   6      458.08      423.89      9.47 o 
  -6   3   6      125.09      120.76      5.05 o 
  -5   3   6     3565.11     3455.83     43.93 o 
  -4   3   6      124.39      145.60      5.69 o 
  -3   3   6     1796.67     1815.17     25.48 o 
  -2   3   6     2421.76     2641.05     34.79 o 
  -1   3   6       49.78       35.97      3.26 o 
   0   3   6       41.50       62.48      3.87 o 
   1   3   6       57.25       56.79      3.61 o 
   2   3   6       79.19       79.14      4.11 o 
   3   3   6        0.37       -0.31      1.89 o 
   4   3   6        8.33        3.80      2.09 o 
   5   3   6       12.48       14.91      2.52 o 
   6   3   6       52.19       46.62      3.68 o 
   7   3   6       42.96       43.84      3.81 o 
   8   3   6       51.55       50.12      5.35 o 
   9   3   6        6.68        3.78      2.27 o 
  10   3   6        2.58        1.26      2.26 o 
  11   3   6       57.37       50.97      4.50 o 
  12   3   6       14.83       11.98      3.41 o 
  13   3   6      405.98      409.50     21.33 o 
  14   3   6       31.58       33.51      4.28 o 
  15   3   6        9.71       13.76      3.64 o 
  16   3   6      162.29      172.59      9.79 o 
  17   3   6      228.37      213.56     12.10 o 
  18   3   6       46.42       45.08      6.73 o 
  19   3   6      171.93      150.34      9.97 o 
  20   3   6      646.10      553.89     38.01 o 
  21   3   6        0.21        2.83      4.23 o 
  22   3   6        8.97        8.80      5.41 o 
  23   3   6       64.22       82.58     11.18 o 
  24   3   6      369.59      416.52     24.55 o 
  25   3   6       69.77       67.18     11.12 o 
  26   3   6      375.40      404.71     51.02 o 
  27   3   6      224.58      278.63     35.87 o 
  28   3   6       88.95       98.15     11.98 o 
  29   3   6       10.57        7.73      6.78 o 
  30   3   6        1.05        4.14     11.96 o 
  31   3   6        0.65        2.76     14.69 o 
 -27   4   6        0.50        3.48      5.97 o 
 -26   4   6      369.59      520.57     24.33 o 
 -25   4   6        8.25       11.33      5.20 o 
 -24   4   6        4.60        9.99      5.07 o 
 -23   4   6       36.06       35.43      6.09 o 
 -22   4   6        0.65        1.99      4.31 o 
 -21   4   6        5.11        6.64      4.44 o 
 -20   4   6       11.49        5.33      4.41 o 
 -19   4   6       53.75       47.17      7.21 o 
 -18   4   6       54.48       47.48      5.53 o 
 -17   4   6       30.28       36.26      5.11 o 
 -16   4   6        7.96        6.79      3.48 o 
 -15   4   6        0.00        1.84      3.18 o 
 -14   4   6      112.72      130.77      7.63 o 
 -13   4   6        0.01       -0.98      3.19 o 
 -12   4   6        3.64        3.01      3.37 o 
 -11   4   6      213.85      201.88      9.52 o 
 -10   4   6       32.56       34.92      4.90 o 
  -9   4   6      189.81      194.29      8.64 o 
  -8   4   6       40.07       55.86      5.57 o 
  -7   4   6      187.32      193.56      9.93 o 
  -6   4   6       57.89       62.02      5.51 o 
  -5   4   6        9.24       11.98      3.39 o 
  -4   4   6      171.71      190.82      8.26 o 
  -3   4   6       10.00        9.36      3.27 o 
  -2   4   6      533.17      541.14     12.04 o 
  -1   4   6      175.44      177.77      6.88 o 
   0   4   6      340.12      356.95      9.48 o 
   1   4   6      652.67      625.26     13.87 o 
   2   4   6      132.99      132.98      6.49 o 
   3   4   6      499.86      525.02     13.50 o 
   4   4   6      206.31      250.89      9.10 o 
   5   4   6        6.96        4.08      3.01 o 
   6   4   6       57.67       67.37      5.21 o 
   7   4   6      217.92      227.25     13.54 o 
   8   4   6       34.45       26.95      5.00 o 
   9   4   6       81.27       72.77      6.65 o 
  10   4   6      175.65      187.31      9.96 o 
  11   4   6        9.39        5.69      3.99 o 
  12   4   6        2.73        2.41      3.98 o 
  13   4   6        8.28        7.64      4.61 o 
  14   4   6       22.59       18.44      6.42 o 
  15   4   6       67.14       64.56     15.31 o 
  16   4   6        2.57        5.25      5.36 o 
  17   4   6        1.92        4.50      5.36 o 
  18   4   6       39.72       66.59      9.73 o 
  19   4   6       49.05       44.78     11.62 o 
  20   4   6       28.86       23.59     12.49 o 
  21   4   6       65.47       63.70     10.29 o 
  22   4   6        0.24        6.03      6.45 o 
  23   4   6      140.38      112.46     21.52 o 
  24   4   6      187.75      211.93     26.47 o 
  25   4   6       11.28       17.77      8.38 o 
  26   4   6       94.29      117.61     18.01 o 
  27   4   6       13.99        5.34     14.26 o 
 -21   5   6        6.96        8.97      5.53 o 
 -20   5   6      388.50      377.18     25.07 o 
 -19   5   6       10.37       11.30      5.72 o 
 -18   5   6        1.68        3.88      4.74 o 
 -17   5   6       55.26       43.59      6.97 o 
 -16   5   6        5.18        0.61      4.30 o 
 -15   5   6       62.49       42.46      6.85 o 
 -14   5   6       12.58       12.22      4.65 o 
 -13   5   6      179.42      211.76     14.27 o 
 -12   5   6        5.50        1.29      3.94 o 
 -11   5   6        8.96        6.71      4.85 o 
 -10   5   6       27.57       29.42      5.51 o 
  -9   5   6        2.00        5.99      4.41 o 
  -8   5   6        1.45        5.11      4.23 o 
  -7   5   6        0.36       -2.53      3.60 o 
  -6   5   6       10.60       10.99      4.22 o 
  -5   5   6        3.97        8.48      3.92 o 
  -4   5   6        5.06       -0.06      3.51 o 
  -3   5   6        6.51       10.00      3.99 o 
  -2   5   6        8.04        3.65      3.54 o 
  -1   5   6       18.59       19.55      5.42 o 
   0   5   6      186.41      204.47     13.95 o 
   1   5   6      273.60      305.60     11.85 o 
   2   5   6      151.89      168.78     13.06 o 
   3   5   6      110.74      105.59      7.73 o 
   4   5   6      439.08      479.49     14.98 o 
   5   5   6       25.47       34.12      5.50 o 
   6   5   6      505.85      574.45     18.22 o 
   7   5   6       83.48       62.79      7.20 o 
   8   5   6       66.83       68.20      8.99 o 
   9   5   6      284.45      308.88     18.81 o 
  10   5   6       53.45       80.37     11.26 o 
  11   5   6       20.62       15.92      7.10 o 
  12   5   6        6.82        3.25      8.07 o 
  13   5   6        4.97        4.07      6.52 o 
  14   5   6        3.10        2.00      6.91 o 
  15   5   6       20.65       19.59      7.25 o 
  16   5   6        1.49        6.68      6.53 o 
  17   5   6       21.36        7.88     12.80 o 
  18   5   6       14.97       22.09      7.95 o 
  19   5   6       10.26       16.25      8.05 o 
  20   5   6       20.49       25.92      8.45 o 
  21   5   6        0.14        2.99      7.36 o 
 -10   6   6       16.78       14.11      7.82 o 
  -9   6   6        5.76        5.93      6.06 o 
  -8   6   6       20.54       24.28      6.34 o 
  -7   6   6       92.49       86.87      8.33 o 
  -6   6   6       78.50       50.57      9.98 o 
  -5   6   6      114.60       86.64     13.65 o 
  -4   6   6       25.41       33.36      8.16 o 
  -3   6   6      343.82      346.92     34.69 o 
  -2   6   6       18.04       23.50     10.61 o 
  -1   6   6        3.15       -8.38      8.38 o 
   0   6   6      101.62      117.60     14.39 o 
   1   6   6       25.14       18.04      6.86 o 
   2   6   6        1.71        5.15      6.35 o 
   3   6   6        5.33        6.06      7.71 o 
   4   6   6        0.04        1.12      7.32 o 
   5   6   6       14.26        9.55      8.34 o 
   6   6   6       10.53        8.49      7.90 o 
   7   6   6       17.39       20.08      9.51 o 
   8   6   6       12.12       31.62     10.43 o 
   9   6   6        5.08       13.39      7.69 o 
 -34   1   7       24.15       17.87      7.20 o 
 -33   1   7        1.38       -1.59      6.00 o 
 -32   1   7        0.04       -5.37      5.58 o 
 -31   1   7       11.52       15.03      6.74 o 
 -30   1   7        6.66        6.30      5.25 o 
 -29   1   7       19.08        9.36      5.46 o 
 -28   1   7       57.24       58.11      6.58 o 
 -27   1   7        0.12        3.66      3.18 o 
 -26   1   7        9.62        9.43      3.31 o 
 -25   1   7       60.83       68.42      5.28 o 
 -24   1   7       78.07       71.53      5.63 o 
 -23   1   7        3.06        6.60      2.56 o 
 -22   1   7        1.05        2.73      2.19 o 
 -21   1   7        4.17        5.30      2.19 o 
 -20   1   7        9.81        8.86      2.24 o 
 -19   1   7      665.24      691.73     10.79 o 
 -18   1   7      192.64      189.94      5.18 o 
 -17   1   7       65.38       77.66      3.52 o 
 -16   1   7     1103.69     1056.35     12.77 o 
 -15   1   7       76.62       84.39      3.15 o 
 -14   1   7       97.33       89.76      3.06 o 
 -13   1   7      743.47      708.18      8.71 o 
 -12   1   7       59.18       54.94      2.48 o 
 -11   1   7       30.11       26.90      1.80 o 
 -10   1   7      471.16      522.49      6.47 o 
  -9   1   7       54.36       62.75      2.28 o 
  -8   1   7      107.70      117.55      2.90 o 
  -7   1   7      228.76      303.23      4.40 o 
  -6   1   7        0.28        1.26      1.00 o 
  -5   1   7        4.34        3.76      1.02 o 
  -4   1   7       69.66       76.61      2.09 o 
  -3   1   7        0.87        1.96      1.02 o 
  -2   1   7        6.06        4.12      1.13 o 
  -1   1   7      541.38      664.71      8.77 o 
   0   1   7       95.65      105.46      3.77 o 
   1   1   7       65.81       85.82      2.76 o 
   2   1   7      197.30      252.47      4.70 o 
   3   1   7      172.70      203.57      4.07 o 
   4   1   7        0.72        0.17      1.10 o 
   5   1   7      317.67      243.14      4.58 o 
   6   1   7       52.28       51.04      2.62 o 
   7   1   7        7.98        2.92      1.38 o 
   8   1   7       95.11       72.08      2.94 o 
   9   1   7      383.33      331.47      6.13 o 
  10   1   7       16.33       14.12      1.70 o 
  11   1   7        3.29        2.77      1.39 o 
  12   1   7       29.14       25.46      2.43 o 
  13   1   7      473.05      479.16      7.58 o 
  14   1   7       79.31       90.86      3.46 o 
  15   1   7       12.31       20.98      2.27 o 
  16   1   7      197.07      213.51      5.67 o 
  17   1   7      206.57      224.70      5.93 o 
  18   1   7      111.65      112.43      4.46 o 
  19   1   7       33.36       24.24      2.75 o 
  20   1   7       28.97       18.82      2.66 o 
  21   1   7      104.31       95.84      5.19 o 
  22   1   7       36.73       31.32      3.31 o 
  23   1   7       46.22       29.45      3.99 o 
  24   1   7       12.95       20.05      3.94 o 
  25   1   7       17.52       16.26      4.26 o 
  26   1   7       51.02       45.59      5.81 o 
  27   1   7      151.96      153.15      9.20 o 
  28   1   7       43.14       44.14      8.34 o 
  29   1   7        0.37        3.70      4.30 o 
  30   1   7       82.58       82.10      8.36 o 
  31   1   7       28.86       20.93      6.27 o 
  32   1   7        0.73        4.92      5.36 o 
  33   1   7        4.62       13.79      7.15 o 
  34   1   7        0.33        1.24      6.76 o 
 -33   2   7        7.55        2.93      6.05 o 
 -32   2   7        0.36       -2.92      5.48 o 
 -31   2   7       25.90        9.95      4.94 o 
 -30   2   7       10.30        2.74      4.50 o 
 -29   2   7        0.00       -0.22      3.85 o 
 -28   2   7        1.29        7.02      3.75 o 
 -27   2   7       22.31       19.88      4.47 o 
 -26   2   7        4.56        5.34      3.23 o 
 -25   2   7        1.91        4.66      2.96 o 
 -24   2   7        0.02        1.47      2.59 o 
 -23   2   7       63.92       61.58      4.28 o 
 -22   2   7        1.52        0.93      2.23 o 
 -21   2   7       66.16       60.43      6.55 o 
 -20   2   7        0.06        1.70      2.04 o 
 -19   2   7       42.18       43.80      3.19 o 
 -18   2   7        3.29        1.95      1.79 o 
 -17   2   7        0.62        4.86      1.79 o 
 -16   2   7      252.84      242.42      5.81 o 
 -15   2   7       10.78       12.54      2.04 o 
 -14   2   7       37.95       38.63      2.95 o 
 -13   2   7     2613.46     2844.98     30.62 o 
 -12   2   7      384.75      337.47      6.98 o 
 -11   2   7      172.83      159.51      5.08 o 
 -10   2   7     2535.78     2406.69     36.01 o 
  -9   2   7        0.21       13.85      1.89 o 
  -8   2   7      281.95      288.92      5.46 o 
  -7   2   7     1693.74     1762.85     21.26 o 
  -6   2   7       17.21       14.05      1.90 o 
  -5   2   7       37.43       30.93      2.22 o 
  -4   2   7       22.10       17.58      2.01 o 
  -3   2   7        6.76        6.86      1.72 o 
  -2   2   7        4.43        6.44      1.80 o 
  -1   2   7       10.17        2.02      1.60 o 
   0   2   7       21.86       30.30      2.50 o 
   1   2   7        0.22        2.96      1.64 o 
   2   2   7      226.36      250.77      5.99 o 
   3   2   7       78.37       97.42      3.95 o 
   4   2   7       16.11       13.54      2.38 o 
   5   2   7       23.63       27.59      2.11 o 
   6   2   7        2.62        3.30      1.31 o 
   7   2   7      188.98      208.31      5.54 o 
   8   2   7        2.70        7.17      1.85 o 
   9   2   7        3.81        1.06      1.62 o 
  10   2   7       20.36       20.94      2.41 o 
  11   2   7       88.51       78.91      5.33 o 
  12   2   7       61.47       69.50      3.70 o 
  13   2   7      500.09      440.04      8.86 o 
  14   2   7      483.37      405.52     12.88 o 
  15   2   7     1084.67      973.48     16.81 o 
  16   2   7       30.56       21.30      2.91 o 
  17   2   7       74.33       64.76      5.15 o 
  18   2   7       21.09       16.94      4.59 o 
  19   2   7      507.66      486.19     34.53 o 
  20   2   7      183.77      177.37      8.24 o 
  21   2   7      296.76      256.71      9.85 o 
  22   2   7       84.69       90.57      6.81 o 
  23   2   7       79.80       74.39      6.31 o 
  24   2   7        1.31        4.77      3.63 o 
  25   2   7       38.33       33.94      5.12 o 
  26   2   7       26.13       34.25      7.59 o 
  27   2   7       47.43       65.13      7.11 o 
  28   2   7        8.75       13.19      4.97 o 
  29   2   7       24.49       31.81      7.45 o 
  30   2   7       89.04      128.07      9.55 o 
  31   2   7        0.78        1.41      5.32 o 
  32   2   7        1.22       -1.49      5.90 o 
 -30   3   7        3.05        6.47      6.24 o 
 -29   3   7       68.48       59.72      8.18 o 
 -28   3   7        3.32        5.02      5.63 o 
 -27   3   7        0.54       -2.12      4.91 o 
 -26   3   7        4.30        5.05      4.58 o 
 -25   3   7       85.94       94.56      7.18 o 
 -24   3   7       17.58       27.31      5.06 o 
 -23   3   7        2.56        5.79      3.48 o 
 -22   3   7      125.26      100.12      6.42 o 
 -21   3   7        2.86        3.66      3.39 o 
 -20   3   7       16.73       16.60      4.46 o 
 -19   3   7      340.40      386.35     10.74 o 
 -18   3   7       32.35       28.33      3.97 o 
 -17   3   7        1.08        3.35      2.73 o 
 -16   3   7       28.80       23.73      3.62 o 
 -15   3   7        9.53        7.86      2.64 o 
 -14   3   7        8.67       12.59      2.80 o 
 -13   3   7        1.66        1.26      2.23 o 
 -12   3   7       29.21       26.63      3.72 o 
 -11   3   7       34.19       26.97      3.28 o 
 -10   3   7       16.84       11.64      3.18 o 
  -9   3   7      102.23       99.71      4.98 o 
  -8   3   7       12.25       11.97      2.56 o 
  -7   3   7      511.00      487.60     11.68 o 
  -6   3   7      225.22      210.48      7.35 o 
  -5   3   7      769.85      766.59     13.77 o 
  -4   3   7      156.99      125.80      5.46 o 
  -3   3   7       52.15       73.81      4.67 o 
  -2   3   7       47.78       49.42      3.99 o 
  -1   3   7      191.23      191.84      6.83 o 
   0   3   7       49.55       43.26      3.82 o 
   1   3   7       88.84      105.22      4.93 o 
   2   3   7       58.53       46.44      3.64 o 
   3   3   7       82.14       76.98      4.36 o 
   4   3   7        2.10        1.96      2.07 o 
   5   3   7        4.62        4.21      2.28 o 
   6   3   7        5.87       10.43      2.46 o 
   7   3   7      123.03      130.46      6.09 o 
   8   3   7       45.15       31.86      3.83 o 
   9   3   7        4.82        6.84      3.00 o 
  10   3   7      207.30      211.50      8.25 o 
  11   3   7      130.34      108.35     10.09 o 
  12   3   7        0.50        1.22      2.62 o 
  13   3   7       15.74       14.80      3.62 o 
  14   3   7        0.86        1.79      2.88 o 
  15   3   7        2.58        4.33      3.75 o 
  16   3   7        3.30        3.16      3.94 o 
  17   3   7       32.24       28.43      6.21 o 
  18   3   7      169.05      207.55     19.61 o 
  19   3   7      170.84      149.27     24.27 o 
  20   3   7        0.59        3.47      3.08 o 
  21   3   7       49.54       52.51      7.86 o 
  22   3   7       38.51       48.25      7.24 o 
  23   3   7       41.65       60.10      8.62 o 
  24   3   7        1.29        7.49      6.69 o 
  25   3   7      178.19      136.92     17.29 o 
  26   3   7        4.00        9.84      7.01 o 
  27   3   7        0.35        7.82      7.07 o 
  28   3   7       19.92       17.90     10.40 o 
  29   3   7        7.77       12.08     14.48 o 
  30   3   7        0.56      -12.37     12.37 o 
 -26   4   7        7.74        4.55      6.29 o 
 -25   4   7      386.49      424.72     34.20 o 
 -24   4   7       64.64       68.32      7.94 o 
 -23   4   7        5.85       15.19      5.49 o 
 -22   4   7       11.82       12.53      4.98 o 
 -21   4   7       23.49       27.32      5.64 o 
 -20   4   7       16.63       14.18      5.08 o 
 -19   4   7       89.71      106.64      9.88 o 
 -18   4   7       81.46       92.47      7.78 o 
 -17   4   7        2.80       -0.27      3.42 o 
 -16   4   7        7.82        6.93      3.85 o 
 -15   4   7        3.39        2.19      3.55 o 
 -14   4   7        0.30       -0.50      3.31 o 
 -13   4   7        3.98       -0.01      3.17 o 
 -12   4   7        8.20        4.30      3.68 o 
 -11   4   7       64.95       75.90      7.57 o 
 -10   4   7      326.35      334.74     12.77 o 
  -9   4   7       40.43       28.77      4.69 o 
  -8   4   7      160.39      154.03      8.74 o 
  -7   4   7      150.62      162.39      8.55 o 
  -6   4   7        1.18        3.54      3.38 o 
  -5   4   7        2.50        0.69      3.16 o 
  -4   4   7       26.91       22.45      4.23 o 
  -3   4   7       10.54        9.65      3.53 o 
  -2   4   7       35.69       35.12      4.82 o 
  -1   4   7      189.61      204.86      8.79 o 
   0   4   7       37.58       31.18      4.11 o 
   1   4   7      788.43      808.09     19.72 o 
   2   4   7      554.20      552.34     16.28 o 
   3   4   7        0.46        9.74      3.40 o 
   4   4   7      355.23      373.36     11.59 o 
   5   4   7      269.78      301.17     10.64 o 
   6   4   7      126.83      129.95      7.34 o 
   7   4   7        0.04        2.84      3.22 o 
   8   4   7      199.58      202.83     10.23 o 
   9   4   7       84.64      110.40      8.26 o 
  10   4   7        1.47        5.81      3.82 o 
  11   4   7       15.58       11.44      4.19 o 
  12   4   7        0.03        2.15      4.23 o 
  13   4   7        0.17        0.75      4.35 o 
  14   4   7       41.90       28.17      6.33 o 
  15   4   7       79.34       90.92     12.12 o 
  16   4   7        2.04        9.36      4.75 o 
  17   4   7       29.71       28.12      7.67 o 
  18   4   7       42.15       54.86      9.23 o 
  19   4   7       24.68       42.45      8.85 o 
  20   4   7        7.83        9.35      6.39 o 
  21   4   7       61.52       58.70     11.06 o 
  22   4   7       38.86       31.12     13.46 o 
  23   4   7       47.15       44.53     10.66 o 
  24   4   7       36.17       29.15     11.58 o 
  25   4   7      146.57      178.60     20.61 o 
  26   4   7        8.52        1.15      9.33 o 
 -20   5   7        4.21        7.47      5.96 o 
 -19   5   7        0.43       -4.42      4.97 o 
 -18   5   7       11.95       17.62      5.92 o 
 -17   5   7       14.80        8.31      5.40 o 
 -16   5   7       67.39       50.90      7.13 o 
 -15   5   7       44.28       64.60      9.48 o 
 -14   5   7      147.96      158.22     11.83 o 
 -13   5   7      233.49      252.32     13.26 o 
 -12   5   7       17.26       25.41      5.11 o 
 -11   5   7        0.24       -1.24      4.57 o 
 -10   5   7       33.91       29.38      6.18 o 
  -9   5   7        0.75        7.10      4.72 o 
  -8   5   7        3.45        4.60      4.62 o 
  -7   5   7       26.99       29.10      5.68 o 
  -6   5   7        5.70       18.70      4.79 o 
  -5   5   7       47.19       39.69      8.41 o 
  -4   5   7        1.93        1.99      4.24 o 
  -3   5   7       14.72       16.14      4.86 o 
  -2   5   7        0.00        3.54      4.39 o 
  -1   5   7        7.36       10.04      4.96 o 
   0   5   7        2.39        3.81      4.49 o 
   1   5   7        1.00       11.11      4.82 o 
   2   5   7      341.04      352.02     19.95 o 
   3   5   7        2.36        5.40      7.11 o 
   4   5   7      117.94      122.87     11.51 o 
   5   5   7       24.52       22.30      8.61 o 
   6   5   7       11.53        9.67      6.41 o 
   7   5   7       90.76       78.86      9.02 o 
   8   5   7       86.43      105.80     20.93 o 
   9   5   7        0.98        3.13      5.51 o 
  10   5   7        0.16        5.88      6.38 o 
  11   5   7       23.33        6.18      7.71 o 
  12   5   7       23.16       24.30      9.21 o 
  13   5   7      131.48      176.54     20.56 o 
  14   5   7       43.25       38.97     10.14 o 
  15   5   7      105.04      130.09     15.31 o 
  16   5   7       53.71       40.22     16.10 o 
  17   5   7       18.62       25.35      9.16 o 
  18   5   7        1.72        4.30      7.17 o 
  19   5   7        1.91       12.03      7.81 o 
  -6   6   7       43.02       38.74      7.85 o 
  -5   6   7        0.05        5.17      6.90 o 
  -4   6   7      455.65      473.52     18.22 o 
  -3   6   7        0.45       21.60      7.13 o 
  -2   6   7      239.47      237.41     25.26 o 
  -1   6   7        3.12       -4.21      5.71 o 
   0   6   7        1.61        8.97      6.38 o 
   1   6   7        0.95        4.80      6.70 o 
   2   6   7        0.05       10.37      6.93 o 
   3   6   7        0.85       -0.87      7.57 o 
   4   6   7        5.69        2.23      7.95 o 
   5   6   7        8.49        8.78      8.44 o 
 -34   0   8        8.54        7.71     11.64 o 
 -33   0   8        0.33        2.62     10.96 o 
 -32   0   8       44.09       42.43     14.35 o 
 -31   0   8       44.68       36.18     13.92 o 
 -30   0   8       30.25       37.63     12.66 o 
 -29   0   8       10.67       19.44      7.77 o 
 -28   0   8        0.20        8.52      6.01 o 
 -27   0   8       14.49       15.72      6.40 o 
 -26   0   8       17.79        2.83      5.74 o 
 -25   0   8       75.06       73.43      9.11 o 
 -24   0   8     1271.58     1381.47     32.29 o 
 -23   0   8      563.13      578.90     16.30 o 
 -22   0   8       59.21       88.72      6.77 o 
 -21   0   8     3830.75     3821.66     69.99 o 
 -20   0   8      521.08      597.19     16.01 o 
 -19   0   8       11.09       19.10      3.78 o 
 -18   0   8     3866.73     4277.67     58.36 o 
 -17   0   8      183.88      177.83      6.68 o 
 -16   0   8      355.80      346.41      9.01 o 
 -15   0   8       93.96      106.87      5.65 o 
 -14   0   8       11.82        9.68      2.46 o 
 -13   0   8        5.08        6.76      2.06 o 
 -12   0   8       14.71       22.46      3.22 o 
 -11   0   8       88.78      104.12      4.09 o 
 -10   0   8       10.23       15.68      2.24 o 
  -9   0   8       10.37        7.76      1.77 o 
  -8   0   8       78.72       73.87      3.41 o 
  -7   0   8       33.03       29.74      2.76 o 
  -6   0   8      998.88     1184.39     17.50 o 
  -5   0   8      569.28      635.99     10.96 o 
  -4   0   8      113.61      134.94      5.90 o 
  -3   0   8      887.82     1010.23     15.25 o 
  -2   0   8      103.48      129.46      4.72 o 
  -1   0   8       16.38        8.82      2.06 o 
   0   0   8      501.47      385.13      8.14 o 
   1   0   8      359.98      326.80      7.39 o 
   2   0   8        4.99        5.39      1.89 o 
   3   0   8      739.51      627.90     12.28 o 
   4   0   8     2076.93     1854.70     28.60 o 
   5   0   8      152.09      126.66      5.90 o 
   6   0   8       46.56       53.91      4.21 o 
   7   0   8        2.85        4.26      2.44 o 
   8   0   8     3125.92     2921.35     42.99 o 
   9   0   8     3367.99     3024.79     44.46 o 
  10   0   8       65.73       53.92      4.11 o 
  11   0   8      485.57      508.53     11.41 o 
  12   0   8     1746.36     1694.27     27.58 o 
  13   0   8       21.07       25.83      4.19 o 
  14   0   8      293.73      309.10      9.01 o 
  15   0   8        8.99        4.45      2.57 o 
  16   0   8      141.47      107.38      8.79 o 
  17   0   8        0.03        0.74      2.50 o 
  18   0   8      116.71       96.15      6.85 o 
  19   0   8       32.06       25.57      4.42 o 
  20   0   8       97.94       90.78      6.37 o 
  21   0   8      102.02       85.05      6.30 o 
  22   0   8      532.98      481.81     13.60 o 
  23   0   8       89.10       93.49     11.56 o 
  24   0   8        0.16        1.97      3.57 o 
  25   0   8      158.70      159.61      9.95 o 
  26   0   8       75.38       70.50     11.29 o 
  27   0   8        0.21        3.42      5.02 o 
  28   0   8        0.45        0.32      5.93 o 
  29   0   8        4.93       -1.64      6.46 o 
  30   0   8        0.14        8.27      8.83 o 
  31   0   8       15.06       46.88      9.86 o 
  32   0   8        2.87       -3.69      6.79 o 
  33   0   8        0.58        9.59     10.21 o 
 -33   1   8        0.08        6.13      6.19 o 
 -32   1   8        1.31       -2.11      5.57 o 
 -31   1   8        5.62        1.94      5.45 o 
 -30   1   8      149.17      133.94     10.78 o 
 -29   1   8       17.73       13.58      5.14 o 
 -28   1   8        0.15        5.10      4.42 o 
 -27   1   8      281.92      260.46     10.02 o 
 -26   1   8      208.69      216.74     11.86 o 
 -25   1   8       21.84       23.38      3.94 o 
 -24   1   8      359.41      378.99     10.55 o 
 -23   1   8       83.55       69.21      5.01 o 
 -22   1   8       36.77       36.42      3.74 o 
 -21   1   8       36.42       23.68      3.30 o 
 -20   1   8       69.15       77.67      4.39 o 
 -19   1   8       40.13       41.96      3.42 o 
 -18   1   8      389.84      386.51      7.43 o 
 -17   1   8      292.69      262.56      6.09 o 
 -16   1   8      266.23      267.29      6.14 o 
 -15   1   8     1826.72     1743.89     19.52 o 
 -14   1   8       50.70       74.74      3.21 o 
 -13   1   8      106.49       93.41      3.45 o 
 -12   1   8     2240.49     2475.21     24.25 o 
 -11   1   8        0.03        3.28      1.39 o 
 -10   1   8      125.46      118.44      3.25 o 
  -9   1   8      258.31      294.11      4.94 o 
  -8   1   8       43.79       41.31      2.21 o 
  -7   1   8        1.17        2.50      1.21 o 
  -6   1   8       22.58        8.75      1.30 o 
  -5   1   8       38.95       47.13      1.94 o 
  -4   1   8        0.32        1.63      1.18 o 
  -3   1   8        0.14        3.04      1.24 o 
  -2   1   8      303.36      258.08      5.59 o 
  -1   1   8       29.22       24.61      2.18 o 
   0   1   8       11.54       13.24      1.76 o 
   1   1   8      206.82      195.35      4.41 o 
   2   1   8      370.27      363.72      6.50 o 
   3   1   8     1025.32      937.99     11.37 o 
   4   1   8       34.70       45.74      2.33 o 
   5   1   8       15.96       21.14      1.94 o 
   6   1   8       49.86       58.48      3.17 o 
   7   1   8      593.26      565.65      9.70 o 
   8   1   8        5.12        9.39      1.88 o 
   9   1   8      175.39      165.71      4.90 o 
  10   1   8      250.93      250.44      6.03 o 
  11   1   8      212.30      200.76      6.45 o 
  12   1   8        7.59        4.19      1.83 o 
  13   1   8        1.73        6.43      1.94 o 
  14   1   8     1301.97     1204.62     18.25 o 
  15   1   8      888.49      804.97     20.17 o 
  16   1   8      383.94      326.23      8.54 o 
  17   1   8       70.66       85.39      5.88 o 
  18   1   8      230.15      240.55     12.70 o 
  19   1   8       62.18       65.03      4.72 o 
  20   1   8      161.36      133.65      6.23 o 
  21   1   8        5.82        3.53      2.72 o 
  22   1   8       85.79       47.67      4.91 o 
  23   1   8        2.25        3.84      3.73 o 
  24   1   8       20.93       17.77      4.86 o 
  25   1   8        3.23        1.85      3.98 o 
  26   1   8       14.08       12.15      4.79 o 
  27   1   8        0.85        4.16      4.63 o 
  28   1   8       76.59       37.31      7.30 o 
  29   1   8       11.70        2.89      5.75 o 
  30   1   8        0.00        5.76      5.48 o 
  31   1   8       33.43       17.04      6.29 o 
  32   1   8       31.24       31.99      7.27 o 
  33   1   8        3.43        1.49      7.11 o 
 -32   2   8       22.37       15.49      6.42 o 
 -31   2   8        0.66        6.16      4.97 o 
 -30   2   8        8.18        4.92      4.57 o 
 -29   2   8      125.15      112.42      8.75 o 
 -28   2   8       24.93       26.94      5.58 o 
 -27   2   8        0.74        3.69      3.87 o 
 -26   2   8        2.53        6.34      3.64 o 
 -25   2   8       10.06        6.86      3.31 o 
 -24   2   8        0.36        4.31      3.10 o 
 -23   2   8        0.02        1.89      2.89 o 
 -22   2   8        2.46        2.94      2.84 o 
 -21   2   8        2.65        2.04      3.27 o 
 -20   2   8       22.99       21.92      3.19 o 
 -19   2   8        6.50        4.85      2.46 o 
 -18   2   8       21.54       20.05      2.89 o 
 -17   2   8       10.41       10.36      2.49 o 
 -16   2   8        9.94        8.20      2.28 o 
 -15   2   8      144.37      141.97      5.74 o 
 -14   2   8      253.14      254.42      7.03 o 
 -13   2   8       40.89       31.92      2.86 o 
 -12   2   8      200.17      166.26      6.14 o 
 -11   2   8      198.38      192.37     10.82 o 
 -10   2   8      775.28      755.65     12.38 o 
  -9   2   8      926.39      844.22     14.41 o 
  -8   2   8        0.19        7.09      2.19 o 
  -7   2   8      374.37      355.36      7.80 o 
  -6   2   8      289.33      319.76      6.97 o 
  -5   2   8       34.13       29.51      3.29 o 
  -4   2   8       22.14       25.52      2.67 o 
  -3   2   8        0.01        2.76      1.83 o 
  -2   2   8      202.13      196.37      5.61 o 
  -1   2   8        0.81        1.29      1.75 o 
   0   2   8       25.23       27.44      2.60 o 
   1   2   8       28.94       15.88      2.27 o 
   2   2   8       44.53       56.52      2.99 o 
   3   2   8       16.58       18.15      1.94 o 
   4   2   8        0.82        1.21      1.48 o 
   5   2   8        0.44        0.64      1.51 o 
   6   2   8        0.91        1.75      1.62 o 
   7   2   8       96.92       78.21      5.72 o 
   8   2   8        8.39        2.52      1.84 o 
   9   2   8      215.49      173.14      5.66 o 
  10   2   8        2.97        0.46      1.80 o 
  11   2   8        7.40        6.20      2.15 o 
  12   2   8       44.22       51.14      3.65 o 
  13   2   8      661.92      640.01     12.17 o 
  14   2   8       82.51      102.18      4.93 o 
  15   2   8       28.35       42.86      4.22 o 
  16   2   8        6.71       14.05      3.38 o 
  17   2   8      248.56      235.89      7.81 o 
  18   2   8        0.00        3.54      2.73 o 
  19   2   8       92.19      115.66      8.79 o 
  20   2   8      604.39      635.05     15.95 o 
  21   2   8       26.10       19.67      4.05 o 
  22   2   8       15.61       13.92      3.98 o 
  23   2   8      172.64      194.26     21.82 o 
  24   2   8       55.22       68.92      6.38 o 
  25   2   8        7.97        9.34      4.08 o 
  26   2   8        2.97        5.71      4.41 o 
  27   2   8        0.71        6.39      4.69 o 
  28   2   8        3.60       14.57      5.29 o 
  29   2   8        3.77       11.17      5.34 o 
  30   2   8        0.56        0.09      5.36 o 
  31   2   8        0.09        3.66      5.70 o 
 -29   3   8        1.14        5.22      6.43 o 
 -28   3   8        5.43        8.60      6.37 o 
 -27   3   8       17.61        7.43      5.43 o 
 -26   3   8       19.25       22.05      7.00 o 
 -25   3   8        4.40        3.27      4.78 o 
 -24   3   8       39.28       36.23      5.36 o 
 -23   3   8       66.29       71.09      9.45 o 
 -22   3   8        0.34        1.91      3.67 o 
 -21   3   8       51.89       19.56      4.12 o 
 -20   3   8       13.42       24.43      4.21 o 
 -19   3   8       47.79       40.52      4.60 o 
 -18   3   8       79.57       76.92      5.73 o 
 -17   3   8        3.63        4.23      3.07 o 
 -16   3   8       66.68       86.11      5.71 o 
 -15   3   8       57.60       61.39      6.16 o 
 -14   3   8       18.11       22.18      3.60 o 
 -13   3   8        2.34        0.56      2.65 o 
 -12   3   8       39.96       28.18      3.70 o 
 -11   3   8       12.98        3.53      2.64 o 
 -10   3   8       39.55       35.85      3.79 o 
  -9   3   8      114.19      103.00      5.51 o 
  -8   3   8       39.50       38.75      3.77 o 
  -7   3   8        3.70        3.52      2.64 o 
  -6   3   8      109.53      100.40      5.29 o 
  -5   3   8      162.97      150.15      6.01 o 
  -4   3   8      379.37      356.11      8.54 o 
  -3   3   8      920.49      874.28     15.16 o 
  -2   3   8       51.21       34.84      3.15 o 
  -1   3   8      168.19      164.21      6.05 o 
   0   3   8       45.73       41.73      3.27 o 
   1   3   8       15.25       14.88      2.75 o 
   2   3   8      111.03      104.76      6.15 o 
   3   3   8        1.39        1.16      2.38 o 
   4   3   8       62.01       70.60      4.73 o 
   5   3   8       37.62       38.98      4.43 o 
   6   3   8        8.88        7.48      2.89 o 
   7   3   8       79.76       78.22      4.40 o 
   8   3   8      103.81       98.86      4.92 o 
   9   3   8      102.98       87.40      4.74 o 
  10   3   8      202.60      189.73      7.80 o 
  11   3   8       74.08       58.02      4.65 o 
  12   3   8       24.05       27.20      3.29 o 
  13   3   8        1.37        2.13      2.52 o 
  14   3   8        0.04        1.61      2.66 o 
  15   3   8        2.42        6.15      3.07 o 
  16   3   8       34.65       29.79      4.24 o 
  17   3   8       11.81       12.18      3.73 o 
  18   3   8        2.23        1.29      3.16 o 
  19   3   8       40.71       37.49      4.85 o 
  20   3   8      454.59      436.28     13.87 o 
  21   3   8      127.51      127.43     12.80 o 
  22   3   8      161.36      213.65     24.86 o 
  23   3   8      132.13      157.53     15.31 o 
  24   3   8        4.11       19.42      4.75 o 
  25   3   8      241.64      336.29     24.82 o 
  26   3   8      245.04      242.93     25.86 o 
  27   3   8       14.34       29.57      9.48 o 
  28   3   8       34.41       44.27     13.15 o 
  29   3   8       64.23      100.19     24.78 o 
 -25   4   8        7.27        6.43      6.04 o 
 -24   4   8       52.77       57.27      8.56 o 
 -23   4   8        2.60       -1.71      4.96 o 
 -22   4   8        2.93       12.05      5.23 o 
 -21   4   8        4.87        4.79      4.94 o 
 -20   4   8       26.35       24.35      5.73 o 
 -19   4   8       22.75       17.03      4.95 o 
 -18   4   8      118.03      117.00      8.84 o 
 -17   4   8      107.49      136.41     12.43 o 
 -16   4   8        7.50       13.12      4.65 o 
 -15   4   8      158.47      147.67     11.81 o 
 -14   4   8       41.74       63.65      7.18 o 
 -13   4   8        3.56       11.37      3.88 o 
 -12   4   8       33.38       34.59      8.58 o 
 -11   4   8        0.02        2.22      3.97 o 
 -10   4   8        6.86       10.60      3.95 o 
  -9   4   8      149.83      152.59      8.79 o 
  -8   4   8       20.08       18.11      4.54 o 
  -7   4   8       61.65       74.77      6.87 o 
  -6   4   8        1.67        3.99      3.78 o 
  -5   4   8       31.24       39.90      5.76 o 
  -4   4   8      140.49      146.69      9.02 o 
  -3   4   8        1.76        4.60      4.29 o 
  -2   4   8       48.83       37.35      5.53 o 
  -1   4   8       36.90       27.65      5.13 o 
   0   4   8       16.50       11.12      3.82 o 
   1   4   8        5.46        5.96      3.53 o 
   2   4   8        2.02        5.91      3.46 o 
   3   4   8        5.29        0.35      3.24 o 
   4   4   8        1.53        9.06      3.69 o 
   5   4   8       49.98       48.60      5.33 o 
   6   4   8       62.47       68.27      6.79 o 
   7   4   8       35.95       32.85      5.22 o 
   8   4   8      132.43      135.84     10.41 o 
   9   4   8        2.91        2.83      4.32 o 
  10   4   8      100.17      100.83      8.29 o 
  11   4   8        1.22       -0.66      3.87 o 
  12   4   8        0.08        7.32      4.84 o 
  13   4   8        3.60        2.66      4.57 o 
  14   4   8       63.27       42.95      7.48 o 
  15   4   8      132.98      140.57     11.39 o 
  16   4   8        7.24       12.47      5.51 o 
  17   4   8        0.94        6.66      5.53 o 
  18   4   8       13.18       20.31      7.23 o 
  19   4   8       60.33       76.75     19.10 o 
  20   4   8       16.56       15.93      7.71 o 
  21   4   8        8.30        3.25      6.74 o 
  22   4   8       48.16       50.09     15.31 o 
  23   4   8        9.46       10.01      7.74 o 
  24   4   8        0.01        4.83      8.57 o 
 -18   5   8        4.03        0.25      5.17 o 
 -17   5   8        0.06       -2.09      5.00 o 
 -16   5   8        9.40        8.05      5.70 o 
 -15   5   8      163.68      126.37      9.95 o 
 -14   5   8       43.54       43.21      6.48 o 
 -13   5   8       14.77       15.53      5.30 o 
 -12   5   8        0.24        1.64      4.15 o 
 -11   5   8       90.16       81.69      8.35 o 
 -10   5   8      127.07      113.95      9.57 o 
  -9   5   8       63.02       80.86      8.24 o 
  -8   5   8       85.01      107.44     12.32 o 
  -7   5   8       10.91       18.66      5.70 o 
  -6   5   8       40.34       24.92      6.28 o 
  -5   5   8        1.79        3.35      4.81 o 
  -4   5   8        1.93       -1.24      4.87 o 
  -3   5   8       57.99       66.66      8.31 o 
  -2   5   8       13.88       27.26      6.12 o 
  -1   5   8       13.40        8.51      5.15 o 
   0   5   8      109.04      110.07     11.41 o 
   1   5   8      145.68      148.65     20.60 o 
   2   5   8       16.66       21.07      5.65 o 
   3   5   8       48.51       52.77      8.01 o 
   4   5   8        8.47        3.19      4.91 o 
   5   5   8        0.12       -0.70      5.34 o 
   6   5   8        5.50        2.26      5.47 o 
   7   5   8        0.65       -0.84      5.21 o 
   8   5   8       23.31       21.97     11.43 o 
   9   5   8      165.95      149.31     22.17 o 
  10   5   8       14.89       16.23      6.92 o 
  11   5   8        0.44        6.73      6.38 o 
  12   5   8       17.51       19.71      8.53 o 
  13   5   8      138.96      140.05     31.72 o 
  14   5   8       15.11        9.71      8.54 o 
  15   5   8       16.59       13.23      8.41 o 
  16   5   8        1.38        1.25      7.10 o 
  17   5   8       32.95       26.81     10.15 o 
 -32   1   9       19.23       12.58      6.63 o 
 -31   1   9        0.39        4.64      6.05 o 
 -30   1   9        0.68        2.55      5.59 o 
 -29   1   9      107.00       94.46      8.48 o 
 -28   1   9      119.68      128.98      9.42 o 
 -27   1   9        4.75       12.18      4.86 o 
 -26   1   9      605.08      608.79     16.20 o 
 -25   1   9       71.31       79.91      6.86 o 
 -24   1   9        4.62        8.98      4.15 o 
 -23   1   9      584.01      608.40     13.81 o 
 -22   1   9        0.53        0.27      2.88 o 
 -21   1   9      133.43      140.00      7.60 o 
 -20   1   9      127.72      116.55      5.71 o 
 -19   1   9      120.75      129.02      5.30 o 
 -18   1   9        9.88       13.42      2.65 o 
 -17   1   9      362.06      386.67      8.15 o 
 -16   1   9      486.83      480.84      9.40 o 
 -15   1   9      321.30      318.36      7.14 o 
 -14   1   9      868.91      880.49     12.91 o 
 -13   1   9       74.79       91.06      3.97 o 
 -12   1   9       27.14       20.92      2.48 o 
 -11   1   9        9.04        9.45      1.90 o 
 -10   1   9      204.22      201.53      6.02 o 
  -9   1   9        4.14        3.90      1.69 o 
  -8   1   9      306.65      301.98      5.87 o 
  -7   1   9      118.43      122.15      3.92 o 
  -6   1   9        0.66        1.08      1.56 o 
  -5   1   9       24.89       21.07      2.12 o 
  -4   1   9       67.12       88.03      3.41 o 
  -3   1   9        8.33       11.24      1.97 o 
  -2   1   9      279.82      300.69      6.31 o 
  -1   1   9      463.08      420.89      7.71 o 
   0   1   9       45.67       39.67      2.95 o 
   1   1   9       40.03       29.22      2.55 o 
   2   1   9        9.11        9.78      2.02 o 
   3   1   9      652.89      672.57     10.53 o 
   4   1   9      887.01      799.03     11.91 o 
   5   1   9        4.35        7.04      2.04 o 
   6   1   9       45.32       52.40      3.54 o 
   7   1   9      761.45      745.11     12.64 o 
   8   1   9      267.64      245.05      6.71 o 
   9   1   9     1171.44     1110.67     16.98 o 
  10   1   9      426.17      417.03     11.82 o 
  11   1   9      429.01      399.54      8.38 o 
  12   1   9      329.18      337.44      8.11 o 
  13   1   9       56.33       57.68      6.25 o 
  14   1   9      112.78      129.66      6.62 o 
  15   1   9      595.49      565.47     21.04 o 
  16   1   9       69.63       81.56      5.05 o 
  17   1   9       95.57       99.36      6.20 o 
  18   1   9      192.80      193.16     10.02 o 
  19   1   9       58.25       54.34      4.58 o 
  20   1   9       57.68       38.17      4.41 o 
  21   1   9        7.79        5.72      3.40 o 
  22   1   9        1.91        3.26      3.34 o 
  23   1   9        0.01        0.45      3.84 o 
  24   1   9        7.60       14.74      4.86 o 
  25   1   9       13.71       18.65      5.26 o 
  26   1   9       30.24       31.89      6.22 o 
  27   1   9        5.38       11.13      5.11 o 
  28   1   9        0.38        1.74      4.83 o 
  29   1   9        0.41        2.30      4.85 o 
  30   1   9        2.25        4.94      5.44 o 
  31   1   9        7.79       14.02      6.74 o 
  32   1   9        4.45        8.68     14.26 o 
 -30   2   9       15.33       26.49      7.99 o 
 -29   2   9      487.25      532.02     20.69 o 
 -28   2   9        4.24        4.07      4.31 o 
 -27   2   9       33.50       35.59      5.18 o 
 -26   2   9      172.18      188.16     13.13 o 
 -25   2   9       44.97       48.19      5.41 o 
 -24   2   9       15.48       12.97      3.64 o 
 -23   2   9       35.65       43.99      4.58 o 
 -22   2   9        1.78       -0.21      2.89 o 
 -21   2   9       29.17       23.55      3.66 o 
 -20   2   9        4.80        1.11      2.75 o 
 -19   2   9        8.39        8.11      2.96 o 
 -18   2   9        1.36        2.45      2.62 o 
 -17   2   9      166.98      152.69      6.42 o 
 -16   2   9       45.73       27.25      3.43 o 
 -15   2   9       82.41       69.42      4.33 o 
 -14   2   9      391.78      378.33      9.31 o 
 -13   2   9       32.56       43.88      4.38 o 
 -12   2   9        2.62        0.81      2.10 o 
 -11   2   9       72.57       62.38      3.88 o 
 -10   2   9      169.88      146.18      5.17 o 
  -9   2   9      314.16      287.26      6.97 o 
  -8   2   9      261.42      237.79      7.68 o 
  -7   2   9      112.99      119.78      4.34 o 
  -6   2   9       10.10        7.75      1.91 o 
  -5   2   9       36.59       35.44      2.45 o 
  -4   2   9      115.93      104.76      4.07 o 
  -3   2   9      439.29      415.11      8.11 o 
  -2   2   9      965.19      937.53     13.45 o 
  -1   2   9       14.41       12.53      2.01 o 
   0   2   9       35.31       32.03      2.75 o 
   1   2   9      295.38      305.17      6.52 o 
   2   2   9        8.80       15.51      2.20 o 
   3   2   9      177.49      155.92      4.78 o 
   4   2   9       69.89       44.04      2.93 o 
   5   2   9       16.18       15.81      2.25 o 
   6   2   9        2.57        1.96      1.83 o 
   7   2   9        4.77        6.21      2.13 o 
   8   2   9        9.98        9.76      3.06 o 
   9   2   9        6.26        8.58      2.56 o 
  10   2   9       66.54       56.85      4.99 o 
  11   2   9      131.53      125.60      5.97 o 
  12   2   9       29.21       28.52      3.59 o 
  13   2   9       13.04       11.36      2.81 o 
  14   2   9       14.82       16.01      3.55 o 
  15   2   9      916.22      830.94     15.97 o 
  16   2   9      152.78      141.36      8.93 o 
  17   2   9      192.18      183.87      8.33 o 
  18   2   9      203.12      231.07     14.74 o 
  19   2   9        2.29        3.27      3.35 o 
  20   2   9       60.27       52.24      5.56 o 
  21   2   9      245.05      206.24      9.57 o 
  22   2   9       54.34       52.46      6.42 o 
  23   2   9        6.85       -1.50      3.31 o 
  24   2   9       46.86       33.78      7.08 o 
  25   2   9        0.93        0.51      4.20 o 
  26   2   9       22.23       25.01      5.70 o 
  27   2   9       97.31      102.22      9.04 o 
  28   2   9       19.52       13.39      5.45 o 
  29   2   9       16.35        8.94      5.61 o 
  30   2   9       16.36       25.05      7.10 o 
 -28   3   9        1.54        1.16      8.16 o 
 -27   3   9        3.53        1.15      5.34 o 
 -26   3   9        0.34        6.98      5.24 o 
 -25   3   9       35.55       41.71     10.40 o 
 -24   3   9        0.05       -2.69      4.66 o 
 -23   3   9      170.77      160.22      9.65 o 
 -22   3   9      150.78      157.25     10.26 o 
 -21   3   9       16.48       20.60      4.68 o 
 -20   3   9      477.88      495.41     13.09 o 
 -19   3   9       65.80       81.73      8.65 o 
 -18   3   9        0.40        2.42      3.34 o 
 -17   3   9       90.20      108.30      8.96 o 
 -16   3   9        1.39        3.85      3.11 o 
 -15   3   9       21.23       16.90      3.57 o 
 -14   3   9        2.29        4.14      3.00 o 
 -13   3   9        1.28        4.38      2.88 o 
 -12   3   9        1.31        3.02      3.28 o 
 -11   3   9        0.06        2.83      3.22 o 
 -10   3   9       34.66       48.62      4.94 o 
  -9   3   9      132.65      120.37      6.85 o 
  -8   3   9      146.86      129.65      9.83 o 
  -7   3   9      141.76      164.41      9.17 o 
  -6   3   9       23.57       18.46      3.65 o 
  -5   3   9       88.84       92.25      5.43 o 
  -4   3   9        7.51        9.27      2.88 o 
  -3   3   9      212.46      191.87      6.74 o 
  -2   3   9      166.21      142.50      5.90 o 
  -1   3   9        7.94       16.11      2.88 o 
   0   3   9        0.00       -0.80      2.10 o 
   1   3   9        6.32        4.34      2.37 o 
   2   3   9      207.20      190.01      9.19 o 
   3   3   9      118.67      100.11      5.57 o 
   4   3   9      162.69      146.42      5.92 o 
   5   3   9      170.70      167.56      6.58 o 
   6   3   9       12.30       13.63      2.78 o 
   7   3   9        5.36        9.59      2.74 o 
   8   3   9       17.44       29.04      3.83 o 
   9   3   9      297.10      255.56      8.44 o 
  10   3   9      199.43      148.44      7.36 o 
  11   3   9       10.40        4.62      2.78 o 
  12   3   9       18.78       19.78      3.54 o 
  13   3   9        6.77        5.72      2.84 o 
  14   3   9        0.07        1.39      2.89 o 
  15   3   9        0.01        5.39      3.27 o 
  16   3   9        9.20       11.67      3.93 o 
  17   3   9       15.67       21.47      4.49 o 
  18   3   9       11.69       13.38      4.26 o 
  19   3   9       10.44       15.77      4.45 o 
  20   3   9        7.66        3.28      4.02 o 
  21   3   9      273.76      309.15     23.09 o 
  22   3   9       13.23        3.57      4.12 o 
  23   3   9        0.27        0.09      4.08 o 
  24   3   9       16.08       13.29      5.04 o 
  25   3   9        2.94       11.42      4.97 o 
  26   3   9       52.42       35.35      7.93 o 
  27   3   9       37.34       29.90     15.28 o 
 -23   4   9       28.39       21.71      7.01 o 
 -22   4   9        3.36        3.76      5.82 o 
 -21   4   9        2.99       10.68      5.54 o 
 -20   4   9       25.04       11.11      5.47 o 
 -19   4   9       57.46       50.05      7.25 o 
 -18   4   9        4.91        1.28      4.33 o 
 -17   4   9        1.07        3.66      4.52 o 
 -16   4   9       49.89       39.90      6.21 o 
 -15   4   9      118.66      111.94      8.70 o 
 -14   4   9      114.36      127.68     14.01 o 
 -13   4   9      201.17      206.50     16.01 o 
 -12   4   9        7.24        7.36      6.01 o 
 -11   4   9       93.88      101.91     14.82 o 
 -10   4   9       50.40       58.96      7.05 o 
  -9   4   9       89.90       92.46     11.97 o 
  -8   4   9       60.95       55.83      6.93 o 
  -7   4   9        9.81       15.00      5.05 o 
  -6   4   9        0.10        2.44      3.99 o 
  -5   4   9       19.48       21.45      7.68 o 
  -4   4   9       58.27       70.33      7.35 o 
  -3   4   9       29.34       32.43      5.58 o 
  -2   4   9        5.26        7.34      4.29 o 
  -1   4   9        5.53        6.58      3.93 o 
   0   4   9        9.62       14.49      4.16 o 
   1   4   9       32.16       35.63      5.25 o 
   2   4   9       18.57       12.20      4.04 o 
   3   4   9       83.40       80.81      6.57 o 
   4   4   9      261.28      262.78     12.14 o 
   5   4   9       17.91       14.44      4.37 o 
   6   4   9       11.42        9.62      4.18 o 
   7   4   9       12.59       12.41      4.48 o 
   8   4   9       84.64       77.43      7.10 o 
   9   4   9      114.17      108.01      9.21 o 
  10   4   9        1.50        9.70      4.79 o 
  11   4   9        0.22        4.06      5.21 o 
  12   4   9        0.01        2.51      5.26 o 
  13   4   9        0.19        4.43      5.25 o 
  14   4   9        0.01        4.17      5.08 o 
  15   4   9       67.21       71.00      9.33 o 
  16   4   9        1.28        9.59      5.92 o 
  17   4   9       49.75       69.27      9.59 o 
  18   4   9       47.57       51.42     10.88 o 
  19   4   9       42.90       82.73     10.66 o 
  20   4   9       15.57       22.30      7.85 o 
  21   4   9        0.05        5.24      7.14 o 
  22   4   9        5.26       13.41      7.81 o 
  23   4   9        0.94       12.35     10.12 o 
 -16   5   9       28.59       13.27     10.78 o 
 -15   5   9        9.23       14.53      6.03 o 
 -14   5   9      134.87      138.25     10.66 o 
 -13   5   9       11.93       19.03      6.02 o 
 -12   5   9       13.00        6.66      5.01 o 
 -11   5   9        2.73       -0.85      5.64 o 
 -10   5   9       14.03        6.25      7.38 o 
  -9   5   9       18.30       22.10      6.87 o 
  -8   5   9      101.08      109.96     11.53 o 
  -7   5   9       27.24       28.38      7.04 o 
  -6   5   9        6.59        7.07      5.62 o 
  -5   5   9        7.07       17.57      6.16 o 
  -4   5   9        0.74       -3.24      5.13 o 
  -3   5   9      144.45      137.71     10.68 o 
  -2   5   9       31.97       27.26      6.16 o 
  -1   5   9        0.09        1.88      5.10 o 
   0   5   9       44.26       44.71      7.01 o 
   1   5   9        0.02        0.93      4.82 o 
   2   5   9       33.97       45.04      7.34 o 
   3   5   9      109.81      109.10      9.62 o 
   4   5   9       32.06       32.24     13.18 o 
   5   5   9        0.28       -0.23      5.55 o 
   6   5   9       15.60       12.69      6.46 o 
   7   5   9        7.14        3.55      6.09 o 
   8   5   9        3.09        5.53      6.41 o 
   9   5   9       17.89       12.92      7.13 o 
  10   5   9       13.04       12.19      6.71 o 
  11   5   9       30.51       42.53      9.38 o 
  12   5   9        0.91        1.83      6.27 o 
  13   5   9       70.62       77.21     26.02 o 
  14   5   9        2.86       15.38      8.88 o 
  15   5   9      140.05      144.46     17.17 o 
 -31   0  10        0.01       -4.28      8.37 o 
 -30   0  10       19.63       24.03      9.50 o 
 -29   0  10        0.06       -2.77      7.64 o 
 -28   0  10       21.88       14.27     11.18 o 
 -27   0  10       20.34        8.82      7.88 o 
 -26   0  10       32.58       29.70      6.13 o 
 -25   0  10       73.43       49.38      7.13 o 
 -24   0  10      261.92      298.82     17.67 o 
 -23   0  10       29.85       37.26      8.55 o 
 -22   0  10      570.35      546.90     25.33 o 
 -21   0  10     1270.71     1319.04     45.80 o 
 -20   0  10      472.78      501.54     15.02 o 
 -19   0  10     2067.88     2138.76     40.72 o 
 -18   0  10      172.32      205.62     15.35 o 
 -17   0  10        1.90       10.49      3.38 o 
 -16   0  10      224.82      220.17      8.32 o 
 -15   0  10       22.55       23.97      3.59 o 
 -14   0  10        0.17        6.30      2.84 o 
 -13   0  10      164.17      161.76      6.64 o 
 -12   0  10      143.18      156.97      6.71 o 
 -11   0  10       27.97       21.88      3.14 o 
 -10   0  10       26.53       33.19      3.37 o 
  -9   0  10        3.33        5.15      2.26 o 
  -8   0  10        3.76       -0.09      2.03 o 
  -7   0  10        4.25        1.74      2.07 o 
  -6   0  10      157.73      130.11      6.22 o 
  -5   0  10       20.51       12.07      2.91 o 
  -4   0  10        1.51        1.43      2.51 o 
  -3   0  10       67.68       71.57      4.92 o 
  -2   0  10       31.38       16.24      3.16 o 
  -1   0  10       24.66       13.50      3.06 o 
   0   0  10       29.01       29.86      4.73 o 
   1   0  10        6.38        3.93      2.71 o 
   2   0  10      141.87      152.18      7.28 o 
   3   0  10     1703.95     1691.10     30.30 o 
   4   0  10     2242.92     2131.58     36.55 o 
   5   0  10     1580.11     1493.28     27.58 o 
   6   0  10      776.88      808.87     17.78 o 
   7   0  10     1799.91     1857.37     32.89 o 
   8   0  10      103.03      159.12      7.52 o 
   9   0  10      102.83      154.91      9.10 o 
  10   0  10     3544.99     3359.28     53.73 o 
  11   0  10     1039.63     1040.36     23.04 o 
  12   0  10        0.10        7.71      3.70 o 
  13   0  10      157.90      169.60     10.91 o 
  14   0  10      126.08      130.63     10.34 o 
  15   0  10       81.29       70.83      6.45 o 
  16   0  10        3.53       10.08      3.94 o 
  17   0  10       12.41       13.64      4.84 o 
  18   0  10       16.38       15.07      6.40 o 
  19   0  10       35.55       20.35      9.16 o 
  20   0  10       76.25       73.48      8.14 o 
  21   0  10       37.38       15.82      5.33 o 
  22   0  10      101.76       73.09      8.48 o 
  23   0  10        0.54        2.82      4.76 o 
  24   0  10       18.94        7.59      5.07 o 
  25   0  10       59.73       40.88      7.57 o 
  26   0  10       23.92       38.95      7.27 o 
  27   0  10       30.64       22.72      6.91 o 
  28   0  10       33.77       37.80      8.22 o 
  29   0  10        1.05       -0.17      6.52 o 
  30   0  10      156.39      293.43     33.95 o 
  31   0  10      365.74      627.38     31.19 o 
 -31   1  10       63.63       57.71     21.14 o 
 -30   1  10      153.90      193.26     12.56 o 
 -29   1  10       78.46       73.13      7.92 o 
 -28   1  10      190.57      197.15     11.25 o 
 -27   1  10      170.13      170.54     13.17 o 
 -26   1  10       84.57       83.08     10.49 o 
 -25   1  10      538.26      535.24     18.73 o 
 -24   1  10      128.18      145.14     14.09 o 
 -23   1  10        1.02        1.53      3.92 o 
 -22   1  10      109.34      129.94      8.20 o 
 -21   1  10        1.57        4.00      3.27 o 
 -20   1  10        2.04        2.83      3.01 o 
 -19   1  10       20.88       18.40      3.29 o 
 -18   1  10       24.97       23.05      3.25 o 
 -17   1  10        8.01        8.50      2.69 o 
 -16   1  10       75.13       75.33      5.18 o 
 -15   1  10      136.03      114.54      5.15 o 
 -14   1  10      149.75      131.12      5.25 o 
 -13   1  10      264.53      249.31      7.18 o 
 -12   1  10       13.35       17.15      2.67 o 
 -11   1  10        0.13        0.60      2.05 o 
 -10   1  10       11.34       13.31      2.47 o 
  -9   1  10        1.06        1.86      1.96 o 
  -8   1  10       27.21       18.78      2.42 o 
  -7   1  10       12.41        7.39      2.04 o 
  -6   1  10      108.39      113.73      4.26 o 
  -5   1  10       10.45        9.47      2.12 o 
  -4   1  10       56.91       61.66      3.55 o 
  -3   1  10      470.68      400.58      7.85 o 
  -2   1  10      238.87      192.67      5.58 o 
  -1   1  10      701.68      610.90     10.16 o 
   0   1  10       13.51       17.48      2.47 o 
   1   1  10      368.62      345.66      7.25 o 
   2   1  10       43.18       63.36      3.61 o 
   3   1  10        0.39        5.28      2.04 o 
   4   1  10     1269.27     1159.41     16.07 o 
   5   1  10      852.82      807.13     13.02 o 
   6   1  10        0.02        8.14      2.36 o 
   7   1  10       71.02       76.53      5.24 o 
   8   1  10       85.50       69.81      5.65 o 
   9   1  10      119.48      115.74      5.83 o 
  10   1  10      423.06      400.76      9.98 o 
  11   1  10      122.77      127.38      8.06 o 
  12   1  10       56.87       71.92      8.34 o 
  13   1  10      162.86      190.72      7.50 o 
  14   1  10       13.71       13.77      3.13 o 
  15   1  10       26.17       37.29      3.97 o 
  16   1  10      453.63      395.79     13.60 o 
  17   1  10       67.77       66.30      5.09 o 
  18   1  10       27.00        7.14      3.11 o 
  19   1  10        0.00       -0.11      2.93 o 
  20   1  10        6.03        2.59      3.32 o 
  21   1  10        1.47        6.01      3.59 o 
  22   1  10       24.56       24.81      4.50 o 
  23   1  10        0.25        3.38      3.90 o 
  24   1  10       87.71      110.82      9.00 o 
  25   1  10       25.56       28.49      5.97 o 
  26   1  10        0.78        7.22      4.82 o 
  27   1  10        4.78       18.93      5.92 o 
  28   1  10       78.17       44.86      7.20 o 
  29   1  10       10.56        7.49      7.38 o 
  30   1  10        0.26       17.62      7.37 o 
 -29   2  10       21.81       20.89      6.18 o 
 -28   2  10       47.86       42.05     12.24 o 
 -27   2  10      129.93      140.21     13.38 o 
 -26   2  10        3.53        7.89      4.72 o 
 -25   2  10       16.33       12.79      4.78 o 
 -24   2  10       75.22       80.46      6.69 o 
 -23   2  10        6.98        8.31      3.57 o 
 -22   2  10        6.16        5.05      3.62 o 
 -21   2  10       26.34       29.91      4.35 o 
 -20   2  10       47.16       57.50      5.95 o 
 -19   2  10        0.86        5.78      3.24 o 
 -18   2  10        0.33       -0.04      2.88 o 
 -17   2  10        4.75        8.01      3.00 o 
 -16   2  10       19.15       25.69      3.82 o 
 -15   2  10      181.76      212.71      7.70 o 
 -14   2  10       11.08        4.89      3.15 o 
 -13   2  10       52.79       52.50      4.00 o 
 -12   2  10       16.88       14.60      2.79 o 
 -11   2  10       35.46       34.27      4.51 o 
 -10   2  10       39.53       37.29      3.31 o 
  -9   2  10      174.98      145.65      5.53 o 
  -8   2  10       35.09       36.74      4.14 o 
  -7   2  10      450.44      428.81      8.26 o 
  -6   2  10       88.95       87.33      5.49 o 
  -5   2  10      112.69      106.12      6.29 o 
  -4   2  10      119.42      135.31      5.07 o 
  -3   2  10       45.11       40.43      3.13 o 
  -2   2  10      129.79      171.82      7.53 o 
  -1   2  10      674.27      688.56     11.54 o 
   0   2  10      144.39      180.29      5.51 o 
   1   2  10       32.62       34.88      2.89 o 
   2   2  10      360.54      348.45      7.84 o 
   3   2  10       42.65       38.73      3.11 o 
   4   2  10        0.39        7.06      2.23 o 
   5   2  10       33.37       26.67      3.84 o 
   6   2  10      194.32      163.19      6.24 o 
   7   2  10       11.93        8.86      2.56 o 
   8   2  10       95.16       89.98      5.49 o 
   9   2  10        1.48        4.52      2.55 o 
  10   2  10       45.62       32.20      4.44 o 
  11   2  10       15.94       11.81      3.20 o 
  12   2  10      248.50      220.61     10.37 o 
  13   2  10       22.60       13.28      3.10 o 
  14   2  10       20.28       17.26      3.38 o 
  15   2  10       53.20       45.21      4.53 o 
  16   2  10      159.81      178.89     10.46 o 
  17   2  10        0.50        2.07      2.99 o 
  18   2  10       37.37       59.73      5.42 o 
  19   2  10       92.01      127.97     10.01 o 
  20   2  10       13.73       13.29      4.05 o 
  21   2  10       87.68      133.74      9.54 o 
  22   2  10       38.65       15.04      4.51 o 
  23   2  10       32.72       30.35      6.29 o 
  24   2  10        5.07       14.47      5.00 o 
  25   2  10        2.10        6.16      4.55 o 
  26   2  10        2.93        7.04      5.75 o 
  27   2  10        6.90       16.65      5.50 o 
  28   2  10       67.41       72.80      8.87 o 
 -26   3  10        0.05       -0.04      6.53 o 
 -25   3  10        1.58       12.22      7.29 o 
 -24   3  10       48.36       38.37     10.31 o 
 -23   3  10        0.23        0.88      5.27 o 
 -22   3  10       22.11       25.52      6.98 o 
 -21   3  10       22.45       22.87      5.93 o 
 -20   3  10       37.13       36.20      6.44 o 
 -19   3  10        0.40        1.96      4.34 o 
 -18   3  10      159.99      178.19      9.08 o 
 -17   3  10        0.40        3.02      3.87 o 
 -16   3  10       45.00       48.09      6.27 o 
 -15   3  10        1.27        5.67      3.76 o 
 -14   3  10       41.85       44.45      5.06 o 
 -13   3  10        6.34        4.15      3.52 o 
 -12   3  10       24.24       12.25      3.92 o 
 -11   3  10        2.29        6.99      3.62 o 
 -10   3  10       85.56       67.20      5.91 o 
  -9   3  10      257.63      274.60     10.32 o 
  -8   3  10      221.04      279.28     14.05 o 
  -7   3  10      798.15      882.36     19.13 o 
  -6   3  10      128.22      156.82      8.47 o 
  -5   3  10        0.07        1.27      2.84 o 
  -4   3  10      228.30      227.12      8.45 o 
  -3   3  10       35.27       33.14      4.08 o 
  -2   3  10      203.37      233.45      8.32 o 
  -1   3  10        5.95        4.82      2.75 o 
   0   3  10       11.43       13.25      3.23 o 
   1   3  10       13.45        7.05      2.91 o 
   2   3  10       12.69       11.25      3.01 o 
   3   3  10       84.02       70.36      7.10 o 
   4   3  10       90.75       87.76      5.46 o 
   5   3  10       24.37       21.31      3.55 o 
   6   3  10       61.48       59.74      5.02 o 
   7   3  10        7.20        3.45      2.87 o 
   8   3  10       10.56        9.26      3.03 o 
   9   3  10       31.50       24.68      3.95 o 
  10   3  10       30.90       30.58      4.74 o 
  11   3  10       12.65       18.35      4.08 o 
  12   3  10       72.69       65.92      5.36 o 
  13   3  10       34.72       30.68      4.23 o 
  14   3  10       16.96       13.40      4.51 o 
  15   3  10        6.85       14.76      4.17 o 
  16   3  10        8.44       10.82      4.27 o 
  17   3  10       12.42        6.11      5.79 o 
  18   3  10       19.32        5.23      4.08 o 
  19   3  10       22.27       16.64      4.69 o 
  20   3  10        7.96        5.48      4.31 o 
  21   3  10        7.32       13.94      5.07 o 
  22   3  10       59.92       59.64      7.82 o 
  23   3  10       79.72       88.15      8.07 o 
  24   3  10        0.10        3.39      4.94 o 
  25   3  10       46.39       63.82      8.01 o 
 -21   4  10        6.31       11.12      6.38 o 
 -20   4  10        0.99       10.33      6.13 o 
 -19   4  10       12.56       17.98      5.97 o 
 -18   4  10       34.50       24.40      6.52 o 
 -17   4  10        7.45       13.17      6.05 o 
 -16   4  10        1.52        2.16      5.02 o 
 -15   4  10       13.82        8.11      5.41 o 
 -14   4  10        3.40        6.13      5.04 o 
 -13   4  10        6.21        7.82      6.25 o 
 -12   4  10        0.07        0.58      5.21 o 
 -11   4  10        8.52        7.34      5.81 o 
 -10   4  10        5.31        3.94      5.38 o 
  -9   4  10       60.00       36.80      7.57 o 
  -8   4  10        1.24        1.59      4.66 o 
  -7   4  10       33.84       25.37      8.86 o 
  -6   4  10        1.27        2.90      4.50 o 
  -5   4  10        0.38        4.77      4.37 o 
  -4   4  10       36.42       30.51      5.69 o 
  -3   4  10      173.13      159.18     11.50 o 
  -2   4  10       88.67       97.21      9.55 o 
  -1   4  10      231.11      222.86     11.47 o 
   0   4  10        1.12        1.57      3.85 o 
   1   4  10        1.28        4.43      3.81 o 
   2   4  10        2.98       -0.99      3.77 o 
   3   4  10       17.57       17.39      4.60 o 
   4   4  10      169.80      157.19     11.39 o 
   5   4  10       34.16       29.08      6.22 o 
   6   4  10       38.86       27.54      6.49 o 
   7   4  10        1.26        4.13      4.23 o 
   8   4  10       20.14       17.88      5.05 o 
   9   4  10       46.01       41.90      7.22 o 
  10   4  10       84.27       72.02      9.31 o 
  11   4  10       21.60       20.70      8.39 o 
  12   4  10        0.27        1.44      5.24 o 
  13   4  10       54.93       52.24      9.52 o 
  14   4  10       15.22       17.58      7.21 o 
  15   4  10        0.29        3.17      5.49 o 
  16   4  10        9.42        3.46      5.86 o 
  17   4  10        0.60        1.13      5.67 o 
  18   4  10        3.23       23.05      7.35 o 
  19   4  10        0.15        2.79      6.15 o 
  20   4  10        4.29       13.25      7.38 o 
  21   4  10        3.93       -2.84      7.42 o 
 -12   5  10       22.29        7.53      6.17 o 
 -11   5  10       14.64       14.38      7.38 o 
 -10   5  10        6.15        7.64      7.46 o 
  -9   5  10        0.72        1.98      6.61 o 
  -8   5  10       54.66       36.07     15.43 o 
  -7   5  10        0.57        7.66      5.92 o 
  -6   5  10       56.70       60.51      8.57 o 
  -5   5  10       27.64       28.19      6.86 o 
  -4   5  10        8.06       11.41      6.25 o 
  -3   5  10       31.05       17.84      6.64 o 
  -2   5  10        2.13       -5.08      5.23 o 
  -1   5  10      103.36      109.63     10.60 o 
   0   5  10       15.20       17.15      6.24 o 
   1   5  10       15.41       16.32      5.98 o 
   2   5  10       75.08       54.10      8.04 o 
   3   5  10       22.36       14.79      7.06 o 
   4   5  10       71.26       72.35     16.57 o 
   5   5  10       22.09       25.98      7.57 o 
   6   5  10       26.55       23.42      7.67 o 
   7   5  10       31.99       29.95      7.95 o 
   8   5  10       13.33       16.33      7.49 o 
   9   5  10        3.26        1.79      7.12 o 
  10   5  10       14.28        3.26      7.03 o 
  11   5  10        0.35       -0.94      6.81 o 
  12   5  10       36.13       42.29     11.73 o 
 -29   1  11       10.68       10.86      5.49 o 
 -28   1  11        6.93       13.89      5.74 o 
 -27   1  11       35.58       28.26      8.81 o 
 -26   1  11      280.88      307.64     21.33 o 
 -25   1  11        0.07       11.19      5.44 o 
 -24   1  11      229.70      208.82     10.52 o 
 -23   1  11       21.82       18.16      4.82 o 
 -22   1  11       14.18       15.93      4.68 o 
 -21   1  11       36.50       29.80      5.14 o 
 -20   1  11       58.11       68.40      5.64 o 
 -19   1  11        5.94        7.15      2.98 o 
 -18   1  11       64.41       60.44      5.98 o 
 -17   1  11        8.63        5.40      3.17 o 
 -16   1  11        9.70       10.82      3.08 o 
 -15   1  11        0.03        3.42      2.60 o 
 -14   1  11       16.99        9.58      2.90 o 
 -13   1  11        7.96       13.35      2.84 o 
 -12   1  11        0.56        2.35      2.46 o 
 -11   1  11       49.68       42.67      3.59 o 
 -10   1  11        0.15        2.84      2.29 o 
  -9   1  11       11.68       10.19      2.60 o 
  -8   1  11      209.42      193.99      7.34 o 
  -7   1  11      170.12      142.52      5.17 o 
  -6   1  11       44.78       32.91      3.01 o 
  -5   1  11       14.90       17.15      2.78 o 
  -4   1  11       20.09       11.88      2.54 o 
  -3   1  11      129.98      134.94      6.05 o 
  -2   1  11      132.12      160.82      6.97 o 
  -1   1  11      129.14      160.28      6.39 o 
   0   1  11       45.61       55.29      3.73 o 
   1   1  11      625.27      639.60     11.28 o 
   2   1  11      435.88      462.38      9.25 o 
   3   1  11      136.73      145.25      5.73 o 
   4   1  11       10.53        2.40      2.54 o 
   5   1  11      444.05      422.46     10.52 o 
   6   1  11      269.85      254.31      8.44 o 
   7   1  11       41.32       37.86      4.04 o 
   8   1  11        8.16        7.50      2.78 o 
   9   1  11       55.62       60.11      5.31 o 
  10   1  11      111.87      102.94      7.38 o 
  11   1  11      123.44      101.74      6.04 o 
  12   1  11       14.99       11.33      3.19 o 
  13   1  11       19.63       18.64      3.43 o 
  14   1  11      141.91      150.49      7.11 o 
  15   1  11       70.27       68.83      5.10 o 
  16   1  11       53.00       48.91      4.99 o 
  17   1  11       30.75       33.07      4.41 o 
  18   1  11        4.13        6.84      3.63 o 
  19   1  11       39.56       26.06      5.21 o 
  20   1  11      133.47      133.94      8.00 o 
  21   1  11        3.61        5.81      3.94 o 
  22   1  11       30.77       25.85      6.49 o 
  23   1  11        0.90        1.60      4.14 o 
  24   1  11        0.03        1.77      4.39 o 
  25   1  11       58.99       68.62      9.52 o 
  26   1  11       90.47      118.30     12.28 o 
  27   1  11        6.62       11.38      6.31 o 
  28   1  11       16.82       33.18      9.95 o 
 -27   2  11       53.67       42.05      8.55 o 
 -26   2  11       95.00       95.05     20.04 o 
 -25   2  11       35.26       25.10      5.36 o 
 -24   2  11       48.38       43.41      5.80 o 
 -23   2  11      113.14      108.59      9.39 o 
 -22   2  11        6.83        5.87      3.97 o 
 -21   2  11       11.21       14.50      4.07 o 
 -20   2  11        0.34        3.18      3.37 o 
 -19   2  11       13.35       13.87      3.81 o 
 -18   2  11       23.25       24.45      4.15 o 
 -17   2  11        9.74        9.87      4.85 o 
 -16   2  11       13.94       19.23      3.69 o 
 -15   2  11       59.35       55.42      4.81 o 
 -14   2  11       61.51       83.75      5.46 o 
 -13   2  11        3.28        5.56      2.91 o 
 -12   2  11       28.67       31.48      3.69 o 
 -11   2  11       28.26       37.67      3.95 o 
 -10   2  11        0.94        3.66      2.64 o 
  -9   2  11       67.58       68.15      4.41 o 
  -8   2  11      157.81      175.59      5.55 o 
  -7   2  11      303.01      316.73     12.09 o 
  -6   2  11      298.82      299.66      8.36 o 
  -5   2  11      131.78      154.98      6.07 o 
  -4   2  11      150.14      165.93      7.04 o 
  -3   2  11      125.39      139.21      7.79 o 
  -2   2  11      343.87      300.63      9.53 o 
  -1   2  11     1299.63     1214.71     22.21 o 
   0   2  11      724.19      674.01     13.00 o 
   1   2  11        2.84        7.85      2.39 o 
   2   2  11       67.72       54.90      4.66 o 
   3   2  11        0.07       -0.46      2.11 o 
   4   2  11       56.10       43.13      5.58 o 
   5   2  11      193.64      152.82      9.70 o 
   6   2  11       51.90       40.20      4.90 o 
   7   2  11       27.69       22.54      4.75 o 
   8   2  11        0.01        3.85      2.57 o 
   9   2  11        6.33        2.95      2.81 o 
  10   2  11        5.87        4.18      2.90 o 
  11   2  11       12.68       12.81      3.20 o 
  12   2  11       40.27       24.84      3.91 o 
  13   2  11        7.28        2.50      2.97 o 
  14   2  11        5.87        6.01      3.15 o 
  15   2  11        0.02        3.30      3.04 o 
  16   2  11        3.35        2.97      3.10 o 
  17   2  11        3.58        4.94      3.33 o 
  18   2  11       19.80       22.88      4.27 o 
  19   2  11       32.14       52.35      5.48 o 
  20   2  11        6.96        9.22      4.24 o 
  21   2  11        6.74        6.00      4.26 o 
  22   2  11        2.08       18.58      5.25 o 
  23   2  11       81.71       57.46      7.26 o 
  24   2  11        1.18        5.43      4.85 o 
  25   2  11        1.14        7.55      5.05 o 
  26   2  11      393.21      512.93     19.35 o 
  27   2  11        0.56       20.90      7.86 o 
 -24   3  11       13.21       16.56      6.66 o 
 -23   3  11       30.17       26.82      7.65 o 
 -22   3  11        5.86        7.70      5.86 o 
 -21   3  11        5.85       10.63      5.55 o 
 -20   3  11      110.85       97.18     13.65 o 
 -19   3  11       31.57       14.82      5.75 o 
 -18   3  11      127.16      125.50     12.81 o 
 -17   3  11       35.94       37.44      8.19 o 
 -16   3  11        0.08        2.56      4.13 o 
 -15   3  11        1.90        5.28      4.02 o 
 -14   3  11        6.78        8.95      3.99 o 
 -13   3  11        4.66       11.11      4.05 o 
 -12   3  11      221.66      226.97     10.34 o 
 -11   3  11       58.04       52.74      5.93 o 
 -10   3  11       49.13       45.49      5.63 o 
  -9   3  11        0.02        2.01      3.82 o 
  -8   3  11       33.27       37.07      6.48 o 
  -7   3  11       38.83       28.45      4.65 o 
  -6   3  11      216.83      188.37     13.43 o 
  -5   3  11        0.78        1.21      3.21 o 
  -4   3  11        7.45        9.67      3.41 o 
  -3   3  11       34.33       38.88      4.49 o 
  -2   3  11        0.27        4.25      3.11 o 
  -1   3  11        0.81        2.80      3.05 o 
   0   3  11        8.36        7.14      3.21 o 
   1   3  11       14.95       15.01      3.53 o 
   2   3  11        5.06        2.99      2.93 o 
   3   3  11        0.03        1.32      2.92 o 
   4   3  11       76.48       48.08      4.73 o 
   5   3  11      214.41      179.79      7.87 o 
   6   3  11       49.40       48.08      5.13 o 
   7   3  11       58.22       46.63      4.97 o 
   8   3  11      173.53      167.15     11.06 o 
   9   3  11       72.39       61.78      5.20 o 
  10   3  11        1.70        5.85      3.30 o 
  11   3  11       95.15       73.57      5.98 o 
  12   3  11       20.79       12.59      4.94 o 
  13   3  11       30.44       35.52      5.28 o 
  14   3  11        6.74        8.79      3.76 o 
  15   3  11        6.78        5.46      4.15 o 
  16   3  11       20.69       31.21      6.43 o 
  17   3  11        0.18        3.37      4.31 o 
  18   3  11       49.33       43.31      6.37 o 
  19   3  11        2.46        8.62      5.30 o 
  20   3  11       15.77       19.99      5.53 o 
  21   3  11        0.34        6.39      4.91 o 
  22   3  11       15.29       28.33      6.18 o 
  23   3  11       47.74       47.39      7.58 o 
  24   3  11       35.15       38.60     17.12 o 
 -19   4  11        1.32       -4.28      6.44 o 
 -18   4  11       42.35       34.03      8.51 o 
 -17   4  11        1.78        2.26      6.22 o 
 -16   4  11       10.63        8.92      5.99 o 
 -15   4  11       50.51       55.67      8.10 o 
 -14   4  11       48.89       39.32      7.83 o 
 -13   4  11      131.67      104.61      9.73 o 
 -12   4  11      471.39      518.44     36.24 o 
 -11   4  11      189.13      221.89     15.98 o 
 -10   4  11        1.47        7.66      5.96 o 
  -9   4  11       29.34       46.39      9.61 o 
  -8   4  11       12.07       18.23      6.47 o 
  -7   4  11      151.72      172.41     13.87 o 
  -6   4  11        9.37        2.07      5.35 o 
  -5   4  11        0.09        2.57      5.38 o 
  -4   4  11        5.85        9.48      5.62 o 
  -3   4  11      162.31      153.49     16.71 o 
  -2   4  11       35.12       33.80      6.25 o 
  -1   4  11       46.13       50.27      6.96 o 
   0   4  11        6.20       13.68      4.84 o 
   1   4  11      152.70      158.81     10.94 o 
   2   4  11       30.34       15.71      4.66 o 
   3   4  11       10.91       14.06      4.67 o 
   4   4  11        2.15        3.86      4.22 o 
   5   4  11        0.70        3.12      4.79 o 
   6   4  11        5.72        7.12      4.94 o 
   7   4  11       16.40       10.62      5.16 o 
   8   4  11        0.49        4.61      4.80 o 
   9   4  11       11.56        5.80      5.83 o 
  10   4  11        0.10        0.90      5.30 o 
  11   4  11       41.92       33.63      7.92 o 
  12   4  11        1.69        1.72      5.69 o 
  13   4  11       10.18       29.10      8.54 o 
  14   4  11       82.78       48.58      9.91 o 
  15   4  11       42.37       33.13      9.50 o 
  16   4  11        2.87        8.81      7.55 o 
  17   4  11      286.40      303.98     21.75 o 
  18   4  11       99.02      106.07     24.13 o 
  -8   5  11        2.56        8.04      8.62 o 
  -7   5  11        1.39        4.27      6.94 o 
  -6   5  11       49.45       44.84      9.91 o 
  -5   5  11        0.00        8.32      7.02 o 
  -4   5  11        2.29        7.03      6.99 o 
  -3   5  11       31.36       18.33      8.01 o 
  -2   5  11        8.08       13.91      7.20 o 
  -1   5  11      104.26      111.53     11.73 o 
   0   5  11       33.88       17.11      7.48 o 
   1   5  11        8.95       10.10      6.65 o 
   2   5  11       19.49       22.28      7.04 o 
   3   5  11       74.80       83.30     10.14 o 
   4   5  11        6.55        3.16     11.93 o 
   5   5  11       11.49        3.74      7.64 o 
   6   5  11       74.55       89.53     12.39 o 
   7   5  11        0.00        9.14      7.57 o 
 -28   0  12        0.12       -6.69      9.51 o 
 -27   0  12       10.61       13.53     11.74 o 
 -26   0  12       16.00       10.74      7.35 o 
 -25   0  12      147.68      204.79     16.71 o 
 -24   0  12       20.40       24.74      8.30 o 
 -23   0  12       39.71       69.88     15.37 o 
 -22   0  12       20.19       17.41     10.33 o 
 -21   0  12       72.61       68.96     15.08 o 
 -20   0  12       11.60       25.08      8.97 o 
 -19   0  12       99.48       57.83     27.57 o 
 -18   0  12       23.99       30.78     10.06 o 
 -17   0  12        0.01        8.14      7.01 o 
 -16   0  12        6.03        4.71      5.00 o 
 -15   0  12       15.34       12.18      5.25 o 
 -14   0  12        6.07        7.89      4.97 o 
 -13   0  12      537.23      537.97     17.94 o 
 -12   0  12      251.69      248.31     12.53 o 
 -11   0  12       81.68       90.63      9.16 o 
 -10   0  12       74.86       85.22      8.58 o 
  -9   0  12      180.69      166.96     16.89 o 
  -8   0  12      303.87      276.87     12.70 o 
  -7   0  12      331.33      264.67     12.43 o 
  -6   0  12      147.19      108.60      9.24 o 
  -5   0  12      369.57      318.33     13.34 o 
  -4   0  12      573.24      558.01     20.59 o 
  -3   0  12        1.57        2.26      3.97 o 
  -2   0  12       32.84       32.37      6.45 o 
  -1   0  12       24.82       23.53      5.34 o 
   0   0  12       26.19       14.60      5.28 o 
   1   0  12       24.00       12.55      5.55 o 
   2   0  12       90.22       61.38      7.81 o 
   3   0  12        0.27        2.81      3.84 o 
   4   0  12       89.71       86.87      8.10 o 
   5   0  12       61.97       66.94      8.57 o 
   6   0  12      533.53      529.57     19.62 o 
   7   0  12       46.99       57.79      7.13 o 
   8   0  12      314.31      371.14     14.64 o 
   9   0  12      213.46      274.86     13.24 o 
  10   0  12       69.92       53.82      8.06 o 
  11   0  12        6.98       21.61      5.51 o 
  12   0  12       60.21       94.22      8.86 o 
  13   0  12       10.64       12.91      6.14 o 
  14   0  12       94.07      111.91     16.62 o 
  15   0  12      280.80      355.92     15.98 o 
  16   0  12        0.19       10.27      5.19 o 
  17   0  12       16.93       17.30      7.02 o 
  18   0  12       64.58       39.06      7.14 o 
  19   0  12        1.14        5.12      5.05 o 
  20   0  12       12.17       12.63      5.63 o 
  21   0  12       70.06       98.76     10.09 o 
  22   0  12       73.74       58.07      8.45 o 
  23   0  12       14.65        5.25      5.69 o 
  24   0  12      110.23       71.56      9.42 o 
  25   0  12       36.51       54.15      8.89 o 
  26   0  12       13.55       29.68      9.84 o 
  27   0  12        7.73       22.71      8.26 o 
 -27   1  12        0.04        0.84      6.08 o 
 -26   1  12       40.04       33.97      7.43 o 
 -25   1  12      130.57       97.50      9.72 o 
 -24   1  12       25.77       18.57      5.82 o 
 -23   1  12        9.39        5.09      4.89 o 
 -22   1  12        0.04        1.83      4.68 o 
 -21   1  12        0.08        3.12      4.61 o 
 -20   1  12       29.56       31.17      5.15 o 
 -19   1  12       45.38       51.83      5.36 o 
 -18   1  12        4.07        4.85      3.83 o 
 -17   1  12        1.37        2.72      3.60 o 
 -16   1  12      112.00      144.27     12.50 o 
 -15   1  12        1.34        4.48      3.19 o 
 -14   1  12       25.17       20.15      3.76 o 
 -13   1  12       62.83       43.62      4.31 o 
 -12   1  12       24.79       23.00      4.02 o 
 -11   1  12       29.73       18.99      3.47 o 
 -10   1  12       97.97      100.16      5.57 o 
  -9   1  12       31.32       30.09      3.79 o 
  -8   1  12        8.30        0.53      2.68 o 
  -7   1  12      236.18      195.41      7.05 o 
  -6   1  12       50.67       31.06      3.68 o 
  -5   1  12        4.92        7.81      2.92 o 
  -4   1  12        0.00        4.47      2.69 o 
  -3   1  12      168.83      162.12      6.68 o 
  -2   1  12       51.64       40.05      4.27 o 
  -1   1  12      343.18      284.86      8.60 o 
   0   1  12      783.58      709.51     13.77 o 
   1   1  12      207.93      184.09      7.11 o 
   2   1  12       17.63       34.85      3.94 o 
   3   1  12      133.53      151.42     10.25 o 
   4   1  12        5.26        8.00      3.04 o 
   5   1  12        0.11        3.11      2.83 o 
   6   1  12       75.75       51.53      8.51 o 
   7   1  12        5.30        3.96      2.95 o 
   8   1  12        2.12        1.31      2.82 o 
   9   1  12        0.04        1.92      2.93 o 
  10   1  12       28.16       25.27      3.79 o 
  11   1  12       34.98       32.68      4.00 o 
  12   1  12       16.90       11.63      3.37 o 
  13   1  12       26.07       23.81      3.76 o 
  14   1  12       28.83       36.60      6.05 o 
  15   1  12       17.58       26.21      4.51 o 
  16   1  12       34.91       30.34      4.81 o 
  17   1  12       13.23        9.68      3.94 o 
  18   1  12        5.02        8.14      4.11 o 
  19   1  12       43.29       57.16      7.28 o 
  20   1  12       27.34       41.37      5.60 o 
  21   1  12       62.02       93.51      7.44 o 
  22   1  12        0.18        2.92      4.04 o 
  23   1  12        8.02       14.50      4.64 o 
  24   1  12       36.98       33.29      6.11 o 
  25   1  12        3.14        2.57      6.12 o 
  26   1  12        0.00        6.83      6.84 o 
  27   1  12      267.87      349.65     37.83 o 
 -25   2  12       43.84       24.72      5.95 o 
 -24   2  12       10.25       12.57      5.33 o 
 -23   2  12       78.57       72.04      9.38 o 
 -22   2  12       19.21       22.18      5.06 o 
 -21   2  12        0.22        1.42      4.14 o 
 -20   2  12        0.03        5.00      4.26 o 
 -19   2  12       70.39       63.20      7.30 o 
 -18   2  12       28.78       32.06      4.56 o 
 -17   2  12        2.94       -1.09      3.33 o 
 -16   2  12       52.82       60.31      5.33 o 
 -15   2  12       12.71       12.88      3.71 o 
 -14   2  12       75.35       91.03      6.62 o 
 -13   2  12      251.28      307.47     13.25 o 
 -12   2  12       90.12      111.79      7.80 o 
 -11   2  12       99.82      107.71      8.66 o 
 -10   2  12       72.26       74.83      6.01 o 
  -9   2  12        0.28        3.74      2.46 o 
  -8   2  12        4.54        6.88      2.80 o 
  -7   2  12      199.55      213.74      9.56 o 
  -6   2  12       58.38       67.57      5.38 o 
  -5   2  12      159.53      142.38      7.13 o 
  -4   2  12      182.34      204.93      9.55 o 
  -3   2  12      253.44      273.23     11.29 o 
  -2   2  12        8.56       13.20      3.07 o 
  -1   2  12       28.86       20.42      3.28 o 
   0   2  12       40.54       39.76      4.62 o 
   1   2  12       88.46       88.72      5.17 o 
   2   2  12        0.03        3.66      2.69 o 
   3   2  12      126.58      114.15      5.48 o 
   4   2  12      115.16      117.10      6.43 o 
   5   2  12        8.40       13.92      3.14 o 
   6   2  12      160.43      154.77      6.85 o 
   7   2  12       67.03       61.86      5.58 o 
   8   2  12        8.04        7.17      3.18 o 
   9   2  12        5.02        2.05      2.82 o 
  10   2  12        6.95        6.08      3.10 o 
  11   2  12       53.75       41.72      4.64 o 
  12   2  12       65.07       56.41      6.97 o 
  13   2  12       18.61       19.27      3.93 o 
  14   2  12        5.34        6.57      3.93 o 
  15   2  12      180.44      163.28      9.80 o 
  16   2  12       66.54       64.67      5.84 o 
  17   2  12        1.83        5.65      3.68 o 
  18   2  12       13.62        7.70      3.87 o 
  19   2  12       21.38       24.09      4.77 o 
  20   2  12       92.35      143.21      9.63 o 
  21   2  12      166.69      257.71     23.07 o 
  22   2  12        8.61        6.68      6.35 o 
  23   2  12        6.78       23.05      6.04 o 
  24   2  12        4.34       14.43      6.50 o 
  25   2  12       27.51       45.53     20.34 o 
 -22   3  12       18.99       27.77      7.87 o 
 -21   3  12        3.12        7.00      6.21 o 
 -20   3  12        4.91        3.81      5.79 o 
 -19   3  12        2.13       -0.07      5.52 o 
 -18   3  12        0.99       -0.12      5.08 o 
 -17   3  12        0.90       -4.86      4.86 o 
 -16   3  12       28.30       20.92      6.56 o 
 -15   3  12       13.58       18.84      7.55 o 
 -14   3  12        3.67        4.93      5.07 o 
 -13   3  12      327.53      348.90     16.57 o 
 -12   3  12      156.60      177.88     11.44 o 
 -11   3  12      133.57      133.19     13.50 o 
 -10   3  12       67.32       91.23     14.44 o 
  -9   3  12      178.52      178.13     11.91 o 
  -8   3  12      438.46      492.85     17.35 o 
  -7   3  12      291.86      288.54     13.52 o 
  -6   3  12      495.85      520.02     14.97 o 
  -5   3  12      652.50      672.43     18.32 o 
  -4   3  12       65.14       62.14      5.74 o 
  -3   3  12        0.05        1.89      3.55 o 
  -2   3  12       23.43       24.17      4.39 o 
  -1   3  12       18.09       11.90      3.91 o 
   0   3  12        3.40        2.43      3.48 o 
   1   3  12        5.81        1.02      3.34 o 
   2   3  12        0.08        4.28      3.48 o 
   3   3  12        9.05        3.54      3.35 o 
   4   3  12       57.97       51.68      5.22 o 
   5   3  12        0.03        2.32      3.43 o 
   6   3  12        2.00        3.99      3.47 o 
   7   3  12        8.67        9.39      3.86 o 
   8   3  12       54.39       53.46      5.74 o 
   9   3  12        0.57        1.61      3.46 o 
  10   3  12        0.54        5.27      3.63 o 
  11   3  12        5.75        3.75      3.55 o 
  12   3  12       98.92      106.24      8.10 o 
  13   3  12        1.55        3.40      3.66 o 
  14   3  12       39.09       47.70      7.12 o 
  15   3  12       59.94      104.45      8.62 o 
  16   3  12       13.02       20.09      5.17 o 
  17   3  12        0.14        2.53      4.86 o 
  18   3  12       43.11       24.95      7.01 o 
  19   3  12       10.01        7.14      5.34 o 
  20   3  12        9.88       26.38      6.26 o 
  21   3  12      503.19      725.75     26.24 o 
 -16   4  12        0.20        3.30      7.03 o 
 -15   4  12       15.80       18.92      7.66 o 
 -14   4  12       86.95      105.55     11.36 o 
 -13   4  12       67.98       81.94     10.42 o 
 -12   4  12       76.94       72.01     10.14 o 
 -11   4  12      274.53      288.83     24.92 o 
 -10   4  12        0.83        7.63      6.47 o 
  -9   4  12       31.56       25.02      7.35 o 
  -8   4  12       69.23       65.65     12.12 o 
  -7   4  12       15.23       26.63      7.14 o 
  -6   4  12        4.58       15.18      6.26 o 
  -5   4  12        1.08       -0.72      5.31 o 
  -4   4  12       13.88       15.98      6.23 o 
  -3   4  12        9.71       19.63      6.37 o 
  -2   4  12       31.48       28.46      6.99 o 
  -1   4  12       12.75       11.91      6.02 o 
   0   4  12       46.59       34.91      7.03 o 
   1   4  12      141.05      146.03     10.32 o 
   2   4  12       19.37       14.78      5.30 o 
   3   4  12       12.68       17.00      5.53 o 
   4   4  12        7.44        1.12      4.93 o 
   5   4  12        1.37        8.71      5.55 o 
   6   4  12       28.88       66.97      8.38 o 
   7   4  12        3.28        6.03      5.18 o 
   8   4  12       23.18       25.86      6.47 o 
   9   4  12        0.26        1.61      5.53 o 
  10   4  12        9.59       12.99      6.91 o 
  11   4  12        0.25        3.23      6.59 o 
  12   4  12       17.67       12.74      6.85 o 
  13   4  12        8.21        3.65      7.09 o 
  14   4  12        0.02       -0.35      7.82 o 
  15   4  12       92.51      107.62     16.21 o 
 -25   1  13        4.43       -2.40      6.08 o 
 -24   1  13        3.73       11.38      6.04 o 
 -23   1  13       28.66       22.68      6.21 o 
 -22   1  13        0.83       -1.50      5.01 o 
 -21   1  13        3.51        0.53      5.05 o 
 -20   1  13        2.76        8.09      4.24 o 
 -19   1  13       64.73       56.42      6.09 o 
 -18   1  13      565.94      626.17     19.53 o 
 -17   1  13       95.52      100.50      9.65 o 
 -16   1  13       98.16      101.29      7.81 o 
 -15   1  13        5.89        3.71      3.83 o 
 -14   1  13       45.86       66.90      5.77 o 
 -13   1  13       77.87       67.46      7.28 o 
 -12   1  13      141.13      117.27      7.25 o 
 -11   1  13       59.50       29.93      4.24 o 
 -10   1  13       38.03       28.26      3.97 o 
  -9   1  13      110.40       80.16      7.77 o 
  -8   1  13        0.37        6.33      3.18 o 
  -7   1  13        7.04        7.99      3.21 o 
  -6   1  13       61.43       26.71      4.27 o 
  -5   1  13       72.38       54.13      5.85 o 
  -4   1  13       12.12       15.59      3.47 o 
  -3   1  13       17.79       17.34      3.66 o 
  -2   1  13       67.79       44.25      4.23 o 
  -1   1  13      166.18      156.12      7.31 o 
   0   1  13        4.33        1.65      2.78 o 
   1   1  13        0.75        2.63      2.80 o 
   2   1  13       73.61       57.48      9.40 o 
   3   1  13      177.08      196.62     13.58 o 
   4   1  13       26.14       12.98      3.43 o 
   5   1  13        5.56       10.12      3.43 o 
   6   1  13       17.83       13.83      3.64 o 
   7   1  13       79.43       85.21      5.98 o 
   8   1  13       68.67       86.30      8.51 o 
   9   1  13       43.78       71.09      5.88 o 
  10   1  13      399.80      505.21     13.97 o 
  11   1  13      109.61      107.91     10.38 o 
  12   1  13        9.94       11.36      3.95 o 
  13   1  13       96.46       66.40      6.30 o 
  14   1  13       10.10       12.50      3.95 o 
  15   1  13       37.83       36.78      6.78 o 
  16   1  13       55.41       64.39      6.56 o 
  17   1  13       24.38       26.16      7.51 o 
  18   1  13       17.22       10.87      4.45 o 
  19   1  13      101.01       67.29      8.51 o 
  20   1  13        2.90       10.00      4.58 o 
  21   1  13        4.48        8.76      4.66 o 
  22   1  13       35.23       44.29      6.30 o 
  23   1  13        3.68       -4.71      4.71 o 
  24   1  13        3.63       13.12      5.82 o 
 -23   2  13        1.86        5.89      5.19 o 
 -22   2  13       10.27        8.45      7.13 o 
 -21   2  13       49.62       52.27      7.83 o 
 -20   2  13       21.17       19.58      5.07 o 
 -19   2  13        8.09        3.20      4.12 o 
 -18   2  13        0.55        4.59      4.08 o 
 -17   2  13       18.28       24.29      4.68 o 
 -16   2  13       36.11       38.66      5.07 o 
 -15   2  13       52.54       53.57      5.54 o 
 -14   2  13        2.30        5.13      3.70 o 
 -13   2  13      118.99      113.93      7.06 o 
 -12   2  13      107.83      122.95      8.09 o 
 -11   2  13       11.13       19.27      4.22 o 
 -10   2  13       50.06       49.72      7.57 o 
  -9   2  13       36.89       25.66      3.48 o 
  -8   2  13        0.50        4.51      3.63 o 
  -7   2  13        5.41       11.30      3.44 o 
  -6   2  13      104.29       69.85      8.88 o 
  -5   2  13      147.86      113.41      6.33 o 
  -4   2  13        1.79        2.57      2.97 o 
  -3   2  13      117.37      150.75      8.41 o 
  -2   2  13       99.18      112.37      6.31 o 
  -1   2  13       37.61       21.14      3.84 o 
   0   2  13       13.78        7.57      3.16 o 
   1   2  13       23.79        6.93      3.09 o 
   2   2  13        0.16        3.46      2.91 o 
   3   2  13        8.88       15.58      3.40 o 
   4   2  13        4.29       11.24      3.94 o 
   5   2  13        0.37        1.28      2.94 o 
   6   2  13       21.55       28.08      4.24 o 
   7   2  13       10.30       12.63      4.65 o 
   8   2  13        0.89        2.23      3.27 o 
   9   2  13        0.18       -0.79      2.98 o 
  10   2  13        8.52        5.53      3.39 o 
  11   2  13        6.58        5.07      3.58 o 
  12   2  13        5.09        7.46      3.55 o 
  13   2  13        0.92        1.53      3.60 o 
  14   2  13       98.62      117.00      9.24 o 
  15   2  13        1.27        7.64      3.78 o 
  16   2  13       89.21      113.61      7.43 o 
  17   2  13       33.36       17.54      4.88 o 
  18   2  13       20.38       12.46      4.85 o 
  19   2  13      105.25       81.75      7.36 o 
  20   2  13        0.47        9.58      4.85 o 
  21   2  13        1.51       10.74      5.76 o 
  22   2  13      165.96      249.10     26.79 o 
 -19   3  13        9.22        8.81      6.76 o 
 -18   3  13        0.76       -0.45      5.75 o 
 -17   3  13        0.57       -3.49      5.49 o 
 -16   3  13        0.00        7.99      5.69 o 
 -15   3  13       12.33       14.98      5.97 o 
 -14   3  13        9.23       14.08      5.66 o 
 -13   3  13       45.38       43.66      7.05 o 
 -12   3  13       25.64        9.08      5.60 o 
 -11   3  13       18.11       12.68      5.44 o 
 -10   3  13       57.19       57.40      6.65 o 
  -9   3  13      156.37      161.98      9.55 o 
  -8   3  13       43.67       26.06      6.05 o 
  -7   3  13        3.62        8.19      4.50 o 
  -6   3  13        4.96        8.69      4.52 o 
  -5   3  13       49.39       47.06      6.23 o 
  -4   3  13        0.06       -1.76      3.77 o 
  -3   3  13        1.82        3.43      3.84 o 
  -2   3  13        0.29        6.01      4.00 o 
  -1   3  13       11.83       17.33      4.41 o 
   0   3  13       10.20       20.31      4.48 o 
   1   3  13       14.66       25.52      4.76 o 
   2   3  13       25.98       33.25      4.87 o 
   3   3  13        8.63        9.87      3.97 o 
   4   3  13        5.78        6.21      3.92 o 
   5   3  13        5.87        9.44      4.24 o 
   6   3  13        5.71        5.75      4.17 o 
   7   3  13        5.52        7.27      4.36 o 
   8   3  13        0.19        6.59      4.50 o 
   9   3  13        1.20        7.40      4.26 o 
  10   3  13       15.92        9.35      4.50 o 
  11   3  13        8.54        9.78      4.67 o 
  12   3  13        0.44       -4.07      4.07 o 
  13   3  13        0.30        4.71      4.42 o 
  14   3  13        3.60       14.35      4.61 o 
  15   3  13       54.01       88.27      9.32 o 
  16   3  13       97.63      141.02      9.82 o 
  17   3  13        0.81        4.43      5.67 o 
  18   3  13        8.59        8.67      6.09 o 
 -11   4  13       25.70       25.07      8.99 o 
 -10   4  13      112.11       70.77     13.74 o 
  -9   4  13       23.97       26.74      8.57 o 
  -8   4  13        0.15        3.76      7.38 o 
  -7   4  13        2.62       10.82      7.82 o 
  -6   4  13       34.57       53.77     10.24 o 
  -5   4  13       25.35       30.00      7.71 o 
  -4   4  13        1.60        7.43      6.20 o 
  -3   4  13       13.39       18.47      7.02 o 
  -2   4  13       13.48       22.11      7.08 o 
  -1   4  13       20.61       13.59      6.67 o 
   0   4  13        8.95       12.53      6.26 o 
   1   4  13       78.86       96.14      9.26 o 
   2   4  13        9.57       10.72      5.75 o 
   3   4  13       17.38       11.28      5.58 o 
   4   4  13       29.73       24.31      6.68 o 
   5   4  13       21.76       16.80      6.90 o 
   6   4  13        3.94        6.79      6.22 o 
   7   4  13       10.81       24.48      7.43 o 
   8   4  13       37.43       31.79      8.06 o 
   9   4  13       22.98       36.26      7.98 o 
  10   4  13       34.28       25.34      9.17 o 
  11   4  13       20.57       29.64      9.62 o 
 -23   0  14      518.74      774.67     45.68 o 
 -22   0  14       14.48       23.71     11.83 o 
 -21   0  14       62.62       53.35     15.62 o 
 -20   0  14       73.09       50.48     14.11 o 
 -19   0  14        4.63        6.40     10.04 o 
 -18   0  14        7.51        6.75     12.54 o 
 -17   0  14       33.77       19.56      8.43 o 
 -16   0  14       20.74        8.10     15.52 o 
 -15   0  14        4.73        8.10      7.30 o 
 -14   0  14        1.73        3.24      5.96 o 
 -13   0  14        3.79        4.58      6.22 o 
 -12   0  14       17.47       20.37     10.36 o 
 -11   0  14      167.58      100.73     11.38 o 
 -10   0  14      112.85       69.29     11.30 o 
  -9   0  14       11.79        6.00     13.36 o 
  -8   0  14       15.50        0.70      6.47 o 
  -7   0  14       79.63       51.52      8.13 o 
  -6   0  14       89.41       68.47      9.37 o 
  -5   0  14       72.49       47.70      7.04 o 
  -4   0  14      153.90      159.56     12.15 o 
  -3   0  14       23.69       11.63      5.29 o 
  -2   0  14       12.45        4.76      4.99 o 
  -1   0  14        4.26        9.42      5.00 o 
   0   0  14        0.36       15.82      5.36 o 
   1   0  14       66.53       77.98     10.04 o 
   2   0  14       30.81       26.51      6.06 o 
   3   0  14      270.99      329.61     15.58 o 
   4   0  14       30.15       42.80      6.97 o 
   5   0  14      509.79      584.62     20.00 o 
   6   0  14      432.02      449.19     17.32 o 
   7   0  14      120.98      126.15     15.79 o 
   8   0  14      141.47       85.24     16.22 o 
   9   0  14       56.10       46.25      7.61 o 
  10   0  14       80.63       71.15      8.71 o 
  11   0  14       33.96       16.37      5.97 o 
  12   0  14        0.42       -3.93      4.85 o 
  13   0  14        8.61        8.68      5.64 o 
  14   0  14       76.22      100.96     10.74 o 
  15   0  14      166.31      209.47     14.67 o 
  16   0  14       11.16       22.34      6.79 o 
  17   0  14      190.67      237.68     20.22 o 
  18   0  14       11.72        2.54      5.51 o 
  19   0  14       18.48       26.90      7.06 o 
  20   0  14        4.31       11.21      6.33 o 
  21   0  14       18.39       23.57      8.13 o 
  22   0  14       28.85       28.69      9.25 o 
 -22   1  14        1.61        7.28      6.06 o 
 -21   1  14        2.62       10.21      5.81 o 
 -20   1  14        0.38        0.49      4.48 o 
 -19   1  14        3.59       -0.48      4.51 o 
 -18   1  14       50.71       48.66      7.81 o 
 -17   1  14        0.30        6.82      5.11 o 
 -16   1  14        6.90        3.74      4.85 o 
 -15   1  14       17.84       29.70      6.13 o 
 -14   1  14       49.48       49.82      6.28 o 
 -13   1  14       35.66       18.57      5.49 o 
 -12   1  14       36.86       24.89      5.00 o 
 -11   1  14       31.57       21.71      4.67 o 
 -10   1  14       36.47       50.07      5.71 o 
  -9   1  14       31.17       21.37      4.30 o 
  -8   1  14       10.68       11.92      4.04 o 
  -7   1  14        1.56        3.03      3.28 o 
  -6   1  14        0.92        3.25      3.47 o 
  -5   1  14        3.01        5.39      3.26 o 
  -4   1  14        1.80        7.42      3.53 o 
  -3   1  14       15.54       15.25      3.90 o 
  -2   1  14       12.74       11.25      3.60 o 
  -1   1  14       27.62       38.74      4.65 o 
   0   1  14       73.20       77.68      5.63 o 
   1   1  14        8.80        9.14      3.66 o 
   2   1  14       32.94       64.39      5.64 o 
   3   1  14       54.12       44.77      5.29 o 
   4   1  14       56.54       72.41      6.17 o 
   5   1  14        2.78        4.71      3.70 o 
   6   1  14        4.19        5.98      3.79 o 
   7   1  14        7.55        5.09      3.71 o 
   8   1  14       20.52       27.05      4.90 o 
   9   1  14       11.01        8.07      4.07 o 
  10   1  14       31.60       34.68      5.27 o 
  11   1  14        4.64        4.54      3.91 o 
  12   1  14       33.19       41.02      5.61 o 
  13   1  14        0.01        1.68      3.83 o 
  14   1  14       46.13       31.11      5.42 o 
  15   1  14       17.88       27.53      5.28 o 
  16   1  14        0.15        8.86      4.49 o 
  17   1  14       22.58       46.93      6.20 o 
  18   1  14       34.76       24.94      5.26 o 
  19   1  14        0.00        3.81      4.48 o 
  20   1  14       21.89        9.71      5.29 o 
  21   1  14       37.43       57.01     10.96 o 
  22   1  14        0.08       11.21      9.22 o 
 -20   2  14        2.34       12.70      7.95 o 
 -19   2  14        0.62        0.23      4.33 o 
 -18   2  14       98.74      101.05      8.32 o 
 -17   2  14      195.93      233.89     10.02 o 
 -16   2  14       34.86       35.15      5.34 o 
 -15   2  14       15.10       21.26      4.67 o 
 -14   2  14       41.95       36.88      5.44 o 
 -13   2  14        7.59       15.35      4.41 o 
 -12   2  14       33.45       38.16      4.99 o 
 -11   2  14        7.85        4.67      3.89 o 
 -10   2  14        0.00        3.90      3.81 o 
  -9   2  14        1.55        1.78      2.93 o 
  -8   2  14        5.72        5.72      3.48 o 
  -7   2  14        0.40       -3.00      3.26 o 
  -6   2  14       30.43       35.67      5.26 o 
  -5   2  14        0.13        2.37      3.28 o 
  -4   2  14      184.93      282.20     12.56 o 
  -3   2  14       53.66       72.12      5.80 o 
  -2   2  14      177.34      211.69     11.79 o 
  -1   2  14        0.05       11.57      3.56 o 
   0   2  14       31.50       21.75      4.05 o 
   1   2  14       23.89       25.77      4.25 o 
   2   2  14       32.20       41.25      4.73 o 
   3   2  14        7.41        8.11      3.74 o 
   4   2  14       56.28       67.95      5.92 o 
   5   2  14       34.46       29.93      4.57 o 
   6   2  14        5.34        3.97      3.50 o 
   7   2  14       11.35        2.38      3.49 o 
   8   2  14       14.40       21.24      4.34 o 
   9   2  14       42.14       65.08      7.86 o 
  10   2  14        1.85        9.70      3.99 o 
  11   2  14       73.25      146.50      8.16 o 
  12   2  14       95.28       83.90      7.87 o 
  13   2  14       41.41       37.68      5.23 o 
  14   2  14       35.86       13.65      4.80 o 
  15   2  14        3.09        2.37      4.10 o 
  16   2  14       28.21       52.62      6.40 o 
  17   2  14       28.94       39.26      6.88 o 
  18   2  14       27.21       20.36      5.74 o 
  19   2  14        6.60        1.75      5.03 o 
 -15   3  14        0.50        0.78      6.37 o 
 -14   3  14       20.42       14.98      7.23 o 
 -13   3  14        0.69        9.28      5.79 o 
 -12   3  14        2.94        3.43      5.61 o 
 -11   3  14       69.66       96.55      9.17 o 
 -10   3  14      190.92      250.49     20.28 o 
  -9   3  14        0.84       17.30      5.99 o 
  -8   3  14      184.24      229.07     12.36 o 
  -7   3  14       47.19      107.60     16.70 o 
  -6   3  14        9.71        3.57      5.03 o 
  -5   3  14        1.17       -2.89      4.71 o 
  -4   3  14       55.39       91.63      8.37 o 
  -3   3  14       29.32       51.09      6.45 o 
  -2   3  14        6.34        5.47      4.53 o 
  -1   3  14       37.95       48.29      6.26 o 
   0   3  14       48.62       46.57      7.28 o 
   1   3  14        0.37        1.90      4.34 o 
   2   3  14       52.46       70.21      6.99 o 
   3   3  14       72.40       89.59      8.09 o 
   4   3  14        8.63       16.01      5.80 o 
   5   3  14       30.37       65.13      7.22 o 
   6   3  14      275.73      273.46     12.54 o 
   7   3  14      167.86      152.21      9.98 o 
   8   3  14       30.09        9.83      5.13 o 
   9   3  14       31.37       44.03      6.51 o 
  10   3  14       40.86       62.58      7.89 o 
  11   3  14       13.21       12.11      5.52 o 
  12   3  14        0.16       -4.84      4.84 o 
  13   3  14       31.49       30.83      6.62 o 
  14   3  14       25.96       38.39      6.96 o 
  15   3  14       17.80       32.66     10.26 o 
  -3   4  14        0.75       -3.39     12.95 o 
  -2   4  14       10.86       11.45      7.69 o 
  -1   4  14       23.84       34.72     10.03 o 
   0   4  14        0.02       -1.54      6.49 o 
   1   4  14       35.69       34.22      8.71 o 
   2   4  14       47.51       86.74     11.16 o 
   3   4  14       89.83      102.18     21.44 o 
 -19   1  15        0.01        4.20      4.93 o 
 -18   1  15        0.66        2.51      4.61 o 
 -17   1  15       16.49       12.75      6.00 o 
 -16   1  15       27.31       12.16      5.60 o 
 -15   1  15        6.54        2.44      5.20 o 
 -14   1  15        0.77        7.51      5.36 o 
 -13   1  15        4.33        2.63      4.76 o 
 -12   1  15        0.33       -2.19      4.26 o 
 -11   1  15        0.07        6.15      4.29 o 
 -10   1  15        8.19        1.63      4.02 o 
  -9   1  15        0.70        8.03      4.40 o 
  -8   1  15       34.22       34.36      5.42 o 
  -7   1  15       30.79       26.62      5.03 o 
  -6   1  15        0.04        3.89      4.09 o 
  -5   1  15       52.22       59.98      6.98 o 
  -4   1  15       24.05       23.03      4.88 o 
  -3   1  15       24.45       25.57      5.13 o 
  -2   1  15       72.43       74.72      7.09 o 
  -1   1  15       51.23       35.73      5.69 o 
   0   1  15       33.17       30.19      5.49 o 
   1   1  15       66.07       55.26      6.53 o 
   2   1  15       68.16       65.00      6.73 o 
   3   1  15       43.38       40.51      6.59 o 
   4   1  15        5.58       17.29      4.56 o 
   5   1  15       12.36       10.17      4.16 o 
   6   1  15       35.12       52.29      6.34 o 
   7   1  15        9.92        1.96      4.02 o 
   8   1  15       14.35       15.31      4.66 o 
   9   1  15       27.91       16.40      4.70 o 
  10   1  15      158.89      189.29     14.05 o 
  11   1  15        1.45       10.67      4.42 o 
  12   1  15      115.46      161.16      9.61 o 
  13   1  15       29.30       14.52      4.96 o 
  14   1  15        8.97        2.88      4.48 o 
  15   1  15        0.20        3.64      4.67 o 
  16   1  15        7.76       10.43      5.15 o 
  17   1  15        1.14        3.59      4.71 o 
  18   1  15        6.40        7.93      5.51 o 
 -16   2  15        7.25       -0.56      6.56 o 
 -15   2  15        2.67       11.22      6.88 o 
 -14   2  15        8.40        9.94      4.57 o 
 -13   2  15       33.18       47.19      7.29 o 
 -12   2  15        2.08        9.18      4.61 o 
 -11   2  15        0.02        5.00      4.16 o 
 -10   2  15        7.04        6.98      4.23 o 
  -9   2  15       93.18      149.47      6.97 o 
  -8   2  15       89.86      114.90      8.84 o 
  -7   2  15       29.67       28.88      4.70 o 
  -6   2  15       41.54       39.06      4.98 o 
  -5   2  15      181.81      209.92      9.99 o 
  -4   2  15       46.52       54.30      5.49 o 
  -3   2  15       10.81       19.03      4.30 o 
  -2   2  15       46.14       66.11      5.76 o 
  -1   2  15        0.73        8.60      3.66 o 
   0   2  15       14.66       27.34      4.56 o 
   1   2  15      232.64      197.37      8.68 o 
   2   2  15      142.43      147.54      8.17 o 
   3   2  15       35.61       11.06      4.17 o 
   4   2  15       12.11       10.14      4.12 o 
   5   2  15        0.72        8.62      4.11 o 
   6   2  15      113.79      156.15      8.54 o 
   7   2  15        1.82        4.65      4.05 o 
   8   2  15        0.01        3.15      3.98 o 
   9   2  15       12.24       30.37      5.43 o 
  10   2  15        0.29        3.45      4.50 o 
  11   2  15        0.65        2.99      4.28 o 
  12   2  15        1.54        4.52      4.50 o 
  13   2  15       14.99       22.36      5.60 o 
  14   2  15        6.05        8.58      5.04 o 
  15   2  15       24.46       11.12      5.20 o 
  16   2  15       17.52        7.68      8.76 o 
 -10   3  15        3.55       10.88      7.01 o 
  -9   3  15       17.48       14.87      6.65 o 
  -8   3  15        3.44       10.65      6.72 o 
  -7   3  15       14.70        9.08      6.46 o 
  -6   3  15        5.37        3.14      6.12 o 
  -5   3  15        4.53       10.93      6.38 o 
  -4   3  15        1.51        8.59      6.16 o 
  -3   3  15       32.80       66.67      8.71 o 
  -2   3  15       39.72       49.49      7.46 o 
  -1   3  15       15.47       20.73      6.28 o 
   0   3  15       21.14       16.00      7.46 o 
   1   3  15       23.78       25.01      5.95 o 
   2   3  15        0.21        6.29      5.47 o 
   3   3  15        3.44        9.98      5.64 o 
   4   3  15       58.25       84.02      8.76 o 
   5   3  15        4.47        1.19      5.35 o 
   6   3  15        0.35        3.20      5.48 o 
   7   3  15       71.32       39.38     12.05 o 
   8   3  15        4.69        9.73      5.92 o 
   9   3  15        3.84        5.83      5.86 o 
  10   3  15        0.30       -4.41     11.64 o 
 -16   0  16       23.10       26.37      9.85 o 
 -15   0  16        6.15        8.85      8.21 o 
 -14   0  16       54.25      131.40     22.09 o 
 -13   0  16      132.49      187.67     17.79 o 
 -12   0  16      154.66      236.36     22.06 o 
 -11   0  16       13.85        8.56      7.51 o 
 -10   0  16      260.57      281.21     18.22 o 
  -9   0  16      385.46      418.86     25.44 o 
  -8   0  16       78.01      117.10     14.87 o 
  -7   0  16        5.23       12.31      8.33 o 
  -6   0  16       31.14       19.50      8.90 o 
  -5   0  16       54.70       36.47     10.04 o 
  -4   0  16       19.50       22.53      8.87 o 
  -3   0  16       11.00       20.75      8.92 o 
  -2   0  16       25.39       48.81     10.05 o 
  -1   0  16       64.65      159.64     15.16 o 
   0   0  16        0.14        5.37      6.68 o 
   1   0  16       45.80       88.80     11.68 o 
   2   0  16       33.50       15.46      7.46 o 
   3   0  16        9.59       10.57      7.07 o 
   4   0  16       14.24        4.77      6.89 o 
   5   0  16      134.31      156.67     14.63 o 
   6   0  16        0.11        6.28      7.27 o 
   7   0  16       40.37       60.21     21.03 o 
   8   0  16       46.39       24.64      9.15 o 
   9   0  16        5.57        5.08      9.15 o 
  10   0  16        4.82        0.15      5.92 o 
  11   0  16        0.11        6.93      6.48 o 
  12   0  16        4.67        5.67      6.35 o 
  13   0  16       12.34       35.14      8.16 o 
  14   0  16        2.54        2.75      6.91 o 
  15   0  16        3.14        3.34      7.03 o 
 -15   1  16        9.04        3.92      8.89 o 
 -14   1  16      158.40      223.55     19.72 o 
 -13   1  16       13.32       10.73      5.80 o 
 -12   1  16       11.51        9.98      5.23 o 
 -11   1  16        0.51        4.47      4.80 o 
 -10   1  16       10.22        9.71      5.04 o 
  -9   1  16        9.46       16.10      5.35 o 
  -8   1  16       47.42       77.45      8.51 o 
  -7   1  16      187.34      274.99     11.67 o 
  -6   1  16       62.59       99.03      9.23 o 
  -5   1  16        0.32       16.55      5.07 o 
  -4   1  16      256.55      206.89     10.22 o 
  -3   1  16      221.14      206.49     10.35 o 
  -2   1  16        0.11        6.77      4.64 o 
  -1   1  16       66.10       65.84      7.22 o 
   0   1  16        4.20       11.01      4.60 o 
   1   1  16      112.35      140.93      9.38 o 
   2   1  16       36.46       20.33      5.32 o 
   3   1  16        0.76        0.55      4.28 o 
   4   1  16        1.38        3.42      4.53 o 
   5   1  16        5.93       28.10      5.61 o 
   6   1  16        3.62        4.07      4.28 o 
   7   1  16       18.20       43.24      6.11 o 
   8   1  16        5.57        0.37      4.31 o 
   9   1  16        5.15        4.28      4.61 o 
  10   1  16        0.78        8.18      4.68 o 
  11   1  16        0.08        3.28      4.90 o 
  12   1  16        1.38        3.91      4.79 o 
  13   1  16        3.96        9.47      5.37 o 
  14   1  16       24.32       36.10      6.97 o 
 -11   2  16        1.30        6.45      7.65 o 
 -10   2  16       13.25       20.26      8.64 o 
  -9   2  16        3.35        5.95      4.87 o 
  -8   2  16       51.84       97.91      9.05 o 
  -7   2  16        1.91        8.08      4.46 o 
  -6   2  16        5.82       12.55      4.56 o 
  -5   2  16       32.64       24.50      5.18 o 
  -4   2  16        0.24        2.69      3.97 o 
  -3   2  16       15.40       13.79      4.53 o 
  -2   2  16        2.81        9.17      4.15 o 
  -1   2  16      186.80      250.09     10.00 o 
   0   2  16       47.51       86.16      8.43 o 
   1   2  16        0.09        8.98      4.61 o 
   2   2  16      232.11      211.80     10.26 o 
   3   2  16       52.73       48.01      6.07 o 
   4   2  16       13.16       35.29      6.25 o 
   5   2  16       43.45       87.29     15.06 o 
   6   2  16       30.28       27.65      5.97 o 
   7   2  16        2.53       13.33      5.23 o 
   8   2  16        2.21        6.00      4.74 o 
   9   2  16        4.70        4.32      4.72 o 
  10   2  16        2.86       13.77      5.33 o 
  11   2  16       21.09       43.31     16.59 o 
  -8   1  17        0.04        4.69      5.24 o 
  -7   1  17        4.21       16.27      5.69 o 
  -6   1  17      106.34      117.01      9.41 o 
  -5   1  17       55.33       70.00      7.46 o 
  -4   1  17       15.80       11.63      5.14 o 
  -3   1  17      115.27       97.62      8.29 o 
  -2   1  17       63.05       57.81      9.21 o 
  -1   1  17       13.13       27.17      5.64 o 
   0   1  17       24.20       42.87      6.78 o 
   1   1  17        9.09        5.42      5.02 o 
   2   1  17        0.45        9.84      5.29 o 
   3   1  17       19.83       15.48      5.56 o 
   4   1  17        8.46       18.07      6.08 o 
   5   1  17        7.99        5.10      5.41 o 
   6   1  17        2.59        6.61      5.48 o 
   7   1  17        1.20        6.18      5.47 o 
   8   1  17        0.91       -1.02     11.93 o 
                                                 
